# Supplementary material for: Pathway reporter genes define molecular phenotypes of human cells
Source: BMC Genomics. 2015 Apr 24;16(1):342. doi: 10.1186/s12864-015-1532-2 (PMC4415216; doi:10.1186/s12864-015-1532-2)
Supplement: Additional file 1: Table S1. — List of reporter genes and pathways. [file 12864_2015_1532_MOESM1_ESM.xlsx]

## Sheet: Ampliseq-PrimerInfo-order201306
GeneSymbol	GeneID	GeneName	Amplicon_ID	AmpliSeq_Fwd_Primer	AmpliSeq_Rev_Primer
ABCA1	19	ATP-binding cassette, sub-family A (ABC1), member 1	AMPL28385508	TCATTAGTAGCCTCATTCCTCTTCTTGT	TCAGGAAGCACTGCAGGATTG
ABCB1	5243	ATP-binding cassette, sub-family B (MDR/TAP), member 1	AMPL5599607	AGGAGTGTCCGTGGATCACA	AATGGCACAAAATACACCAACAACAA
ABCC1	4363	ATP-binding cassette, sub-family C (CFTR/MRP), member 1	AMPL28603395	ACTTGGCCACGTACATTAACATGA	TCATCGCCATCACAGCATTGA
ABCC11	85320	ATP-binding cassette, sub-family C (CFTR/MRP), member 11	AMPL16427617	GTTTCCTCCTTTGCCTTTGAGAAG	CGATGCGCAGGTGATCAGT
ABCC2	1244	ATP-binding cassette, sub-family C (CFTR/MRP), member 2	AMPL3093849	CTCTTATTCACTGCGGCTCTCA	GTACTCCTTCCTGGCCAAGTT
ABCG2	9429	ATP-binding cassette, sub-family G (WHITE), member 2	AMPL28348511	AAGGCATTTACTGAAGGAGCTGT	GATGGCGTTGAGACCAGGTT
ABL1	25	c-abl oncogene 1, non-receptor tyrosine kinase	AMPL28966626	CTCGCTGGACCCAGTGAAAA	GGTTTGGGCTTCACACCATTC
ACAA1	30	acetyl-CoA acyltransferase 1	AMPL9520710	GCTGAGCGGTTTGGCATTT	CCTCTTGGTGCCCTTGTCAT
ACE	1636	angiotensin I converting enzyme (peptidyl-dipeptidase A) 1	AMPL2550967	CCAACTGGAACTACAACACCAACAT	TCCGCTTGATAGTGGTGTTCTG
ACE2	59272	angiotensin I converting enzyme (peptidyl-dipeptidase A) 2	AMPL35536452	TCCTAACCAGCCCCCTGTT	GAGGCATAAGGATTTTCTCCACTTCT
ACHE	43	acetylcholinesterase	AMPL33186225	TTCCTCAGTGACACCCCAGA	CGGCTGATGAGAGACTCGTT
ACOT1	641371	acyl-CoA thioesterase 1	AMPL4877553	CTGGGAAGGGTTTTGCTGTGA	GCCCAACTCCTGGACCTTT
ACOX1	51	acyl-CoA oxidase 1, palmitoyl	AMPL29431396	CTCACCTTCGAGGCTTGGA	TGATGAGCTGGGCAAGAACTATTG
ACSL3	2181	acyl-CoA synthetase long-chain family member 3	AMPL20843448	CTTGGGAAAGTAGAGGCAGCTT	CCTTTAAGTCCTTTCTTTCGAGCTAGTT
ACVR1	90	activin A receptor, type I	AMPL4747801	GCCCCCGAAGTTCTAGATGAAA	GTAGAACGGTGGCTTGTAATCCT
ADA	100	adenosine deaminase	AMPL14907	ACATCAATGCGGCCAAATCTAGT	CTCCACAGGGTGAAGGCTT
ADAM17	6868	ADAM metallopeptidase domain 17	AMPL9492210	GTGCCCTATGTCGATGCTGAA	GATGCTCAGCTGGTCAATGAAATC
ADAMTS13	11093	ADAM metallopeptidase with thrombospondin type 1 motif, 13	AMPL34222790	CTCATTGCCGACTGCACCTA	GGCAAGTGCTGGCAGAAATC
ADIPOQ	9370	adiponectin, C1Q and collagen domain containing	AMPL27192078	CCTGGTGAGAAGGGTGAGAAAG	CATAGGCACCTTCTCCAGGTT
ADK	132	adenosine kinase	AMPL13555316	CGAATATCATGCTGGTGGCTCTA	CATGGGCTTCAGCAGCTTTT
ADM	133	adrenomedullin	AMPL2397925	GGGCTTGGACTTCGGAGTTT	CGAGCGAACCCAGGTACATC
ADORA1	134	adenosine A1 receptor	AMPL5558635	TCCGGGTCAAGATCCCTCTC	GCTCCACCGCACTCAGATT
ADORA2A	135	adenosine A2a receptor	AMPL6410101	TCGCCATTGACCGCTACATT	AGTTGTTCCAACCTAGCATGGG
ADRB2	154	adrenoceptor beta 2, surface	AMPL17586	CATTGAGACCCTGTGCGTGAT	TGAATGGGCAAGAAGGAGGTAAG
AGER	177	advanced glycosylation end product-specific receptor	AMPL3911337	GGACATGTGTGTCAGAGGGAA	CTCCGACTGCAGTGTGAAGA
AGT	183	angiotensinogen (serpin peptidase inhibitor, clade A, member 8)	AMPL5044930	GGCTGTGACAGGATGGAAGAC	GTGCTGTTGTCCACCCAGAA
AGTR1	185	angiotensin II receptor, type 1	AMPL28493769	TGACAGTCCAAAGGCTCCAC	GCCTTCCAGCTTTGGGACAAT
AGTR2	186	angiotensin II receptor, type 2	AMPL2284921	GTTTAGGCACTAAGCAAGCTGATTT	CGAAGTGAAGACCGCTGGTAAT
AHCYL2	23382	adenosylhomocysteinase-like 2	AMPL25697829	GAATGGGCCCTTCAAGCCTAA	GGCAGGCAGCTTTGATTGG
AHR	196	aryl hydrocarbon receptor	AMPL8460815	GGTCAGATGCAGTACAATCCAGTA	CGGATGATGAAGTGGCTGAAGAT
AICDA	57379	activation-induced cytidine deaminase	AMPL33856885	GAGGCGTGACAGTGCTACAT	CAGGAGGTGAACCAGGTGAC
AKR1B1	231	aldo-keto reductase family 1, member B1 (aldose reductase)	AMPL11229510	ATGAAGGGCTGGTGAAAGCTATT	AGTACTGGATTAACTTCTCCTGAGTGA
AKT1	207	v-akt murine thymoma viral oncogene homolog 1	AMPL2201548	CCATGAGCGACGTGGCTATT	CTCACGTTGGTCCACATCCT
AKT2	208	v-akt murine thymoma viral oncogene homolog 2	AMPL11229610	CGGGAGCGTGTCTTCACA	AGTGATCTTGATGTGGCCATCTTT
AKT3	10000	v-akt murine thymoma viral oncogene homolog 3 (protein kinase B, gamma)	AMPL27377045	CTGGAGGCCAAGATACTTCCTTTT	GTGTTTGGCTTTGGTCGTTCT
ALAD	210	aminolevulinate dehydratase	AMPL3480870	CAGCTAAGTCAAGCCCAGCTT	CGATGTCCAGGTAGGGCATTC
ALDH1A1	216	aldehyde dehydrogenase 1 family, member A1	AMPL2584612	GTTGAGCGGGCTAAGAAGTATATCC	GCCTCCTCCACATTCCAGTT
ALDH2	217	aldehyde dehydrogenase 2 family (mitochondrial)	AMPL5946293	CGGAGACTTCTTCAGCTACACA	GTCTGCTCAGCTACCTTCATCA
ALK	238	anaplastic lymphoma receptor tyrosine kinase	AMPL27472922	CCTGGAGAAGGATGACATGCT	CACTCATGCACGCTTCTGTT
ALOX15	246	arachidonate 15-lipoxygenase	AMPL5897851	CCTGCGATACACCCTGGAAA	CAGAAGGAGCTGTAGGTTAGGAAG
ALOX5	240	arachidonate 5-lipoxygenase	AMPL5297331	TGTATAAGAACCTGGCCAACAAGATT	GGACGTGGAAGTCACTGGA
ALPL	249	alkaline phosphatase, liver/bone/kidney	AMPL2877605	GCTTGACCTCCTCGGAAGAC	GATGGCAGTGAAGGGCTTCT
AMACR	23600	alpha-methylacyl-CoA racemase	AMPL10004925	CGCTAGTGCTGGACCTGAAG	TGGATTTTCCCGCTGCAGAAT
AMH	268	anti-Mullerian hormone	AMPL2343113	GCTGCTTCACACGGATGAC	GTGGCGACTCCTCGAGTTC
ANG	283	angiogenin, ribonuclease, RNase A family, 5	AMPL3455908	GTTGAAGGGAAACTGCCAGATTTT	ACCTGGAGTTATCCTGAGCCA
ANGPT1	284	angiopoietin 1	AMPL7385090	GAGATACAGCTGCTGGAGAATTCATTA	AACTCTTCCTTGTGTTTTCCTTCCAT
ANGPT2	285	angiopoietin 2	AMPL8516283	CAGAGACTGTGCTGAAGTATTCAAATCA	CCATCCTCACGTCGCTGAA
ANGPTL4	51129	angiopoietin-like 4	AMPL35451757	CAGGATCCAGCAACTCTTCCA	CTCTTTCTTCGGGCAGGCTT
ANXA1	301	annexin A1	AMPL1652091	CGTCAACAGATCAAAGCAGCATA	GGCAGCACGAAGTTCATCAG
ANXA2	302	annexin A2	AMPL1271385	GCATATGGGTCTGTCAAAGCCTAT	GGCAATATCCTGTCTCTGTGCATT
APAF1	317	apoptotic peptidase activating factor 1	AMPL21790783	AGAAGCTCTCCAAATTGAAAGGTGAA	CAACTGAAACCCAATGCACTCC
APC	324	adenomatous polyposis coli	AMPL1716059	CTGCATGAGAGCACTTGTGG	CCATCAATGCTTTCACACTTCCAA
APEX1	328	APEX nuclease (multifunctional DNA repair enzyme) 1	AMPL11099164	CCAGTGCCCACTCAAAGTTTC	TGCCGGTACTCCAGTCGT
APOA1	335	apolipoprotein A-I	AMPL3457173	CCCTGGGATCGAGTGAAGGA	GTCACGCTGTCCCAGTTGT
APOA5	116519	apolipoprotein A-V	AMPL6817420	AGGCACGGAAAGGCTTCTG	CCAGGAACTTGTTCATATTGTTGAGGT
APOE	348	apolipoprotein E	AMPL4845231	CACTGGGTCGCTTTTGGGATTA	CCAGTTCCGATTTGTAGGCCTTC
APOH	350	apolipoprotein H (beta-2-glycoprotein I)	AMPL3458363	TGCACGACACATGGAAATTGGA	TCCATCATGGCAGCCAAATGT
AQP1	358	aquaporin 1 (Colton blood group)	AMPL10812324	ACCCTCCAGCTGGTGCTAT	CGAGCAGGGTTAATCCCACA
AQP4	361	aquaporin 4	AMPL8630112	AGCATCGCCAAGTCTGTCTT	GACCATGACCAGCGGTAAGATT
AR	367	androgen receptor	AMPL1447304	GCCAGCAGAAATGATTGCACTATT	AGCCTCTCCTTCCTCCTGTAG
AREG	374	amphiregulin	AMPL10019040	CGCTGCGAAGGACCAATGA	TGTGGTCCCCAGAAAATGGTT
ARNT	405	aryl hydrocarbon receptor nuclear translocator	AMPL10772887	CACGGCCTACACTCTCCAA	TGGCCAGTCCATCTCTTCCT
ARX	170302	aristaless related homeobox	AMPL35193310	GCTGCTGAAACGCAAACAGAG	CGGTCAAGTCCAGCCTCAT
ATF3	467	activating transcription factor 3	AMPL8833416	CCTCTGCGCTGGAATCAGT	CCTTCTTCTTGTTTCGGCACTTTG
ATF6	22926	activating transcription factor 6	AMPL12390755	GCTCTGGAACAGGGCTCAAA	CCTTCTGCGGATGGCTTCAA
ATM	472	ataxia telangiectasia mutated	AMPL2143252	TTTAGCCACAAAGACTGGACATAGTTT	TCCAGGCCTTCAAAAGGGTTT
ATP2A2	488	ATPase, Ca++ transporting, cardiac muscle, slow twitch 2	AMPL17407313	CCGCTGTTTTGCTCGAGTT	AGAGCCCATAGCAATGCCAAT
ATP7B	540	ATPase, Cu++ transporting, beta polypeptide	AMPL4106034	GAATTGGGTGCAAAGTCAGCAA	GGTTTCCAATCAGCACAGAGAAG
ATRX	546	alpha thalassemia/mental retardation syndrome X-linked	AMPL3809384	TGGCAAGAAGATGGTGGTGTT	GCCTTCATCACAAACAACAAAATCAG
AURKA	6790	aurora kinase A	AMPL11289894	TGCAGATTTTGGGTGGTCAGT	ATTCATAGCAAAGAACTCCAAGGCT
AURKB	9212	aurora kinase B	AMPL29181444	AGACATAAAGCCAGAAAATCTGCTCTT	ATGCGCCCCTCAATCATCT
AVP	551	arginine vasopressin	AMPL1673743	TCCGACCTGGAGCTGAGA	AGGTAGTTCTCCTCCTGGCA
AXIN2	8313	axin 2	AMPL28369574	GAGCCACACCCTTCTCCAAT	CTTCAGCATCCTCCGGTATGG
BACE1	23621	beta-site APP-cleaving enzyme 1	AMPL13239343	CCACGTTCCCAACCTCTTCT	CGGATGGGTGTATACCAGAGACT
BAK1	578	BCL2-antagonist/killer 1	AMPL9492945	TGGCCCTACACGTCTACCA	GGGACCATTGCCCAAGTTCA
BAX	581	BCL2-associated X protein	AMPL27247904	CCAGCTCTGAGCAGATCATGAA	GAGACACTCGCTCAGCTTCT
BBC3	27113	BCL2 binding component 3	AMPL2181983	GACCTCAACGCACAGTACGA	GGCACCTAATTGGGCTCCAT
BBS7	55212	Bardet-Biedl syndrome 7	AMPL15996215	AAGTTCCTGGACCCCCTACT	CATTTTGAATTTCCCACTTGCGTACT
BCHE	590	butyrylcholinesterase	AMPL5334700	TGCATTTCCCCGAAGTATTACATGAT	CCCAATAAGCATGCAGAGCAAA
BCL2	596	B-cell CLL/lymphoma 2	AMPL2837802	GATCGTTGCCTTATGCATTTGTTTTG	CGGATCTTTATTTCATGAGGCACGTTA
BCL2L1	598	BCL2-like 1	AMPL34227316	CCTGCCTGCCTTTGCCTAA	TGGGCTCAACCAGTCCATTG
BCL2L11	10018	BCL2-like 11 (apoptosis facilitator)	AMPL34381679	CGATCGCATCATCGCGGTAT	GGTTGCTTTGCCATTTGGTCTT
BCL6	604	B-cell CLL/lymphoma 6	AMPL8265813	ACCTGAAAACCCACACTCGAATT	GGGTGCCACAGATTTCACAG
BCR	613	breakpoint cluster region	AMPL29511300	GCAGATCTGGCCCAACGAT	GAGGGCGAGTCATCAATGTAGG
BDKRB1	623	bradykinin receptor B1	AMPL3198562	GACCTTCCAGGCTTAAACGATTCT	TGTCACAGGCCGTAGCATTT
BDKRB2	624	bradykinin receptor B2	AMPL6143285	CATCCCACTCTGAGTCCAAATGT	TGGGCAAAGGTCCCGTTAAG
BDNF	627	brain-derived neurotrophic factor	AMPL1453729	CCCCATGCTCTGTGCGATT	AAACTGGTGGCTCCACACAT
BHLHE40	8553	basic helix-loop-helix family, member e40	AMPL8382454	ATTGCCCTGCAGAGTGGTT	GACTTCAGGTCCCGAGTGTTC
BID	637	BH3 interacting domain death agonist	AMPL9953107	CCGTCCTTGCTCCGTGAT	GCTGTGACCACATCGAGCTTTA
BIRC2	329	baculoviral IAP repeat containing 2	AMPL7341368	ACATGCAGCTCGAATGAGAACAT	GATTCCCAACACCTCAAGCCA
BIRC3	330	baculoviral IAP repeat containing 3	AMPL21443991	GTGTTCTAGTTAATCCTGAGCAGCTT	TGGAAACCACTTGGCATGTTGA
BIRC5	332	baculoviral IAP repeat containing 5	AMPL513992	CAAGGACCACCGCATCTCT	AGCTCCTTGAAGCAGAAGAAACA
BIRC7	79444	baculoviral IAP repeat containing 7	AMPL36043180	GGTGAGGTGCTTCTTCTGCTA	GAGTGAGTCTCCTGCACACT
BMI1	648	BMI1 polycomb ring finger oncogene	AMPL27860015	CGCTTGGCTCGCATTCATTT	GCTCAGTGATCTTGATTCTCGTTGTT
BMP2	650	bone morphogenetic protein 2	AMPL9768078	GACCTGTATCGCAGGCACT	TTGTTTTCCCACTCGTTTCTGGTA
BMP4	652	bone morphogenetic protein 4	AMPL16912175	GATCCACAGCACTGGTCTTGA	GGGATGCTGCTGAGGTTAAAGA
BMP7	655	bone morphogenetic protein 7	AMPL11468231	CAGAGGCAGGCCTGTAAGAA	GTTGGTGGCGTTCATGTAGGA
BMPR2	659	bone morphogenetic protein receptor, type II (serine/threonine kinase)	AMPL8843125	AGGGACTGTGAATCAGCTTTGAAA	GGGATGGTTTCCAACCTCTGT
BNIP3	664	BCL2/adenovirus E1B 19kDa interacting protein 3	AMPL28439089	CTTCCATCTCTGCTGCTCTCT	GCTATGTTGCAAGCTCAGAAGTAATC
BRAF	673	v-raf murine sarcoma viral oncogene homolog B1	AMPL28552085	CGGGACTCGAGTGATGATTGG	CTGAGGTGTAGGTGCTGTCA
BRCA1	672	breast cancer 1, early onset	AMPL13649775	ACCCATCTCAAGAGGAGCTCA	GAAGAGGCTGATTCCAGATTCCA
BRCA2	675	breast cancer 2, early onset	AMPL6315908	GTGGTCCACCCCAACTAAAGA	ACAGACTTCCTTTTGGCCATACAA
BTRC	8945	beta-transducin repeat containing E3 ubiquitin protein ligase	AMPL18072155	AGTACAGGGACAGGCTGGTA	CCCCACTGACTATCCTCTTGTTATC
CA2	760	carbonic anhydrase II	AMPL3611743	GCACTTACAGATTGATTCAGTTTCACTT	GCTGCACAGCTTTCCCAAAAT
CA9	768	carbonic anhydrase IX	AMPL6835997	AGGGTGTCATCTGGACTGTGT	CCTCAATCACTCGCCCATTCA
CACNA1A	773	calcium channel, voltage-dependent, P/Q type, alpha 1A subunit	AMPL6102515	GGGAAACCGTGTGATAAGAACTCT	GAGGTACTCAAAGTTGTCCATGATGA
CADM1	23705	cell adhesion molecule 1	AMPL25336814	GGAAGGTGAGGAGATTGAAGTCAA	GCATCAGCTGACTGGTCACA
CALCA	796	calcitonin-related polypeptide alpha	AMPL5936702	TTCCAAAAGTTCTCCCCCTTCC	GCGCTTCGTCCTCACTGA
CAMP	820	cathelicidin antimicrobial peptide	AMPL27932658	AGCGGTCCTCGGATGCTA	CACAATCCTCTGGTGACTGCT
CASP1	834	caspase 1, apoptosis-related cysteine peptidase	AMPL16966624	CATCCCACAATGGGCTCTGT	TCTTTCAGTGGTGGGCATCTG
CASP3	836	caspase 3, apoptosis-related cysteine peptidase	AMPL18385871	GTGGAGGCCGACTTCTTGT	CCGGGTAAGAATGTGCATAAATTCAAG
CASP8	841	caspase 8, apoptosis-related cysteine peptidase	AMPL5125235	TGAGCAGATCAGAATTGAGGTCTTTTAA	TTTTCAGGATGTCCAACTTTCCTTCT
CASP9	842	caspase 9, apoptosis-related cysteine peptidase	AMPL8355632	AGAGTGGCTCCTGGTACGTT	AGGAAATTAAAGCAACCAGGCATCT
CASR	846	calcium-sensing receptor	AMPL6472224	GCCGGAGTCTGTGGAATGT	GGTGTTGCAAGTGTCAAATATCCT
CAT	847	catalase	AMPL10177254	CCTGGGACCCAATTATCTTCATATACCT	TGTTGTTCCGGAGCACCAAA
CAV1	857	caveolin 1, caveolae protein, 22kDa	AMPL11587112	CGCGACCCTAAACACCTCAA	CAGCAAGCGGTAAAACCAGTATTTC
CAV2	858	caveolin 2	AMPL8967774	CCATTCCCCTGGCCTTCAT	GAGCAATGATAACATCTGTCACACTCT
CAV3	859	caveolin 3	AMPL16325968	CAAGGATATCCACTGCAAGGAGAT	GTGGTGTAGCTCACCTTCCA
CBS	875	cystathionine-beta-synthase	AMPL8742116	TCGAGATCCTCCGGGAGAAG	TGTAGATGACTTTGCCAACTTGGT
CCHCR1	54535	coiled-coil alpha-helical rod protein 1	AMPL3687857	GGTTGTCCGGAAGAACTTGGAA	AGAGACTTCTCCAAGCCCTCA
CCKBR	887	cholecystokinin B receptor	AMPL15825292	CTCTACTTAGGGCTTCGCTTTGA	GTAGCAGCCATCGCTGTCTT
CCL11	6356	chemokine (C-C motif) ligand 11	AMPL11228701	GCTTTAACCTGGCCAATAGGAAGATA	CCTGCACCCACTTCTTCTTGG
CCL17	6361	chemokine (C-C motif) ligand 17	AMPL7812823	CTGAAGACGTGGTACCAGACA	GCTTCAAGACCTCTCAAGGCTTT
CCL18	6362	chemokine (C-C motif) ligand 18 (pulmonary and activation-regulated)	AMPL7298083	GCAGATTCCACAAAAGTTCATAGTTGAC	AGCTTCAGGTCGCTGATGTATTTC
CCL2	6347	chemokine (C-C motif) ligand 2	AMPL7440424	CGAGCTATAGAAGAATCACCAGCA	TCTTCGGAGTTTGGGTTTGCTT
CCL20	6364	chemokine (C-C motif) ligand 20	AMPL29496889	AAAAGTTGTCTGTGTGCGCAAA	CCCCAGCAAGGTTCTTTCTGT
CCL21	6366	chemokine (C-C motif) ligand 21	AMPL7606978	CTCCAAGACTGGCAAGAAAGGA	GCATCTTGGGTTCAGGCTTCA
CCL22	6367	chemokine (C-C motif) ligand 22	AMPL10939012	TGGTTGTCCTCGTCCTCCTT	AGTCTGAGGTCCAGTAGAAGTGTT
CCL3	6348	chemokine (C-C motif) ligand 3	AMPL7296567	CCCGGCAGATTCCACAGAATT	CAGGTCGCTGACATATTTCTGGA
CCL5	6352	chemokine (C-C motif) ligand 5	AMPL8285121	CTCGCTGTCATCCTCATTGCT	GCACTTGCCACTGGTGTAGA
CCNB1	891	cyclin B1	AMPL14157888	GCAGCACCTGGCTAAGAATG	ACAGCCTTGGCTAAATCTTGAACT
CCND1	595	cyclin D1	AMPL16186640	CCTCGGTGTCCTACTTCAAATGTG	ACAGGAAGCGGTCCAGGTA
CCND3	896	cyclin D3	AMPL9295060	GGACCTGGCTGCTGTGATT	GCGGGTACATGGCAAAGGTAT
CCNE1	898	cyclin E1	AMPL7555808	CCGCAGTATCCCCAGCAAAT	TGAAACCTTTTGCATCAATTCAGATGAC
CCR1	1230	chemokine (C-C motif) receptor 1	AMPL9381998	CACGGACAAAGTCCCTTGGA	CCAAAGGCCCTCTCGTTCAC
CCR4	1233	chemokine (C-C motif) receptor 4	AMPL27144500	CCTGAGCAAGCCTGGCATT	ATCGAGGGTGGTGTCTGCTATA
CCR5	1234	chemokine (C-C motif) receptor 5 (gene/pseudogene)	AMPL1196973	GGCCAGAAGAGCTGAGACATC	GGCTGCGATTTGCTTCACA
CCR6	1235	chemokine (C-C motif) receptor 6	AMPL28658537	CCTTTTTCTACAACCAGCTTGCATTT	GGAGCACAGTAACATCTCAGAATCA
CCR7	1236	chemokine (C-C motif) receptor 7	AMPL7903159	GTGGCTCTCCTTGTCATTTTCC	GGGAGGAACCAGGCTTTAAAGTT
CCS	9973	copper chaperone for superoxide dismutase	AMPL29334373	TCCTACAGCTGACCCCTGAG	ATGCTCCATCAGGGTTAAAGTGATT
CD14	929	CD14 molecule	AMPL4806194	CCGCTGTGTAGGAAAGAAGCTAAA	ACAAGGTTCTGGCGTGGTC
CD163	9332	CD163 molecule	AMPL30473871	CTGTAACTGCTCTAGGTGCTTCATTAT	AGGCCACAGCACTTTCTTCT
CD209	30835	CD209 molecule	AMPL35780686	CCTACAGCTGCAGTCTTCCA	AACGTTGTTGGGCTCTCCT
CD274	29126	CD274 molecule	AMPL25431650	TGGCATCCAAGATACAAACTCAAAGA	CATTCCTTCCTCTTGTCACGCT
CD28	940	CD28 molecule	AMPL28858358	CCCCTATTTCCCGGACCTTCTAA	GTTCATGTAGTCACTGTGCAGGA
CD33	945	CD33 molecule	AMPL10927708	ACTCACTCCTCGGTGCTCA	CCAGTTGTTGGGTTCTGTGGAA
CD34	947	CD34 molecule	AMPL886141	TCACCTGGAAATGTTTCAGACCTT	GCCCTGAGTCAATTTCACTTCTCT
CD36	948	CD36 molecule (thrombospondin receptor)	AMPL3795622	AGCCTCATTTCCACCTTTTGTTGA	AAAGGCCTTGGATGGAAGAACA
CD38	952	CD38 molecule	AMPL10753783	GGCCCATCAGTTCACACAGG	CTGCAGTCCTTTCTCCAGTCT
CD4	920	CD4 molecule	AMPL3598282	AGGAAAGTTGCATCAGGAAGTGA	TCCCGCTTCGAGACCTTTG
CD40	958	CD40 molecule, TNF receptor superfamily member 5	AMPL8158335	CCTAGACACCTGGAACAGAGAGA	TCACAGGCCTCACTCGTACA
CD40LG	959	CD40 ligand	AMPL5819508	GAGGCCAGCAGTAAAACAACATC	ACAGAAGGTGACTTGGGCATAGATATA
CD44	960	CD44 molecule (Indian blood group)	AMPL4472112	CGGACACCATGGACAAGTTTTG	CCGTCCGAGAGATGCTGTAG
CD55	1604	CD55 molecule, decay accelerating factor for complement (Cromer blood group)	AMPL6117764	CCAAGGTCCCACCAACAGTTC	TGCTTGGTTGTCCTGGAAACA
CD80	941	CD80 molecule	AMPL27742799	CCAAGTGTCCATACCTCAATTTCTTTCA	TTGTGCCAGCTCTTCAACAGA
CD81	975	CD81 molecule	AMPL28547385	CAGCACACTGACTGCTTTGAC	GCAGCAATGCCGATGAGGTA
CD82	3732	CD82 molecule	AMPL7648302	GACTGAGCTCATTCGAGACTACAA	GTGACCTCAGGGCGATTCAT
CD83	9308	CD83 molecule	AMPL27816171	CCGAAACACTACCAGCTGCAA	TCCGCTCTGTATTTCTTAAAAGTCTCTTC
CD86	942	CD86 molecule	AMPL16818576	CCCAGACCACATTCCTTGGATTA	CTCTCTTCCCTCTCCATTGTGTTG
CD9	928	CD9 molecule	AMPL12023610	CCTCACCATGCCGGTCAAA	TCTTGCTCGAAGATGCTCTTGG
CDC42	998	cell division cycle 42	AMPL7914206	ACCGCTGAGTTATCCACAAACA	TCAATTTGAGTCCCAACAAGCAAGA
CDC45	8318	cell division cycle 45	AMPL11493373	GTGGGCCATCGTTGGACTA	GTGCAGTCCACGGAGAGT
CDH1	999	cadherin 1, type 1, E-cadherin (epithelial)	AMPL28185772	CTCCTGAAAAGAGAGTGGAAGTGT	CCGGATTAATCTCCAGCCAGTT
CDH13	1012	cadherin 13, H-cadherin (heart)	AMPL7856848	GCTGAATTCATTGAGGACCAGTCA	GCCCACTGCAGTTATGTTTCTCA
CDH2	1000	cadherin 2, type 1, N-cadherin (neuronal)	AMPL9832841	CCTGGATCGCGAGCAGATA	CCATTCCAAACCTGGTGTAAGAAC
CDH3	1001	cadherin 3, type 1, P-cadherin (placental)	AMPL8788545	CCTTCCGAGGGAGTGTCTTAGA	TGAGGTCGTGTGGGTCCTT
CDH5	1003	cadherin 5, type 2 (vascular endothelium)	AMPL9645686	GGCCAGTTCTTCCGAGTCA	GACTTGCACAATGGATTCTTTTCCT
CDK1	983	cyclin-dependent kinase 1	AMPL7721438	CAGGTCAAGTGGTAGCCATGAAA	CCTGGAATCCTGCATAAGCACAT
CDK4	1019	cyclin-dependent kinase 4	AMPL4090056	AGTGTGAGAGTCCCCAATGGA	CCGGTCAGTTCGGGATGTG
CDKN1A	1026	cyclin-dependent kinase inhibitor 1A (p21, Cip1)	AMPL18336733	CATGTGGACCTGTCACTGTCTT	GAAGATCAGCCGGCGTTTG
CDKN1B	1027	cyclin-dependent kinase inhibitor 1B (p27, Kip1)	AMPL30170055	GAGCAATGCGCAGGAATAAGG	CTTCTGAGGCCAGGCTTCTT
CDKN1C	1028	cyclin-dependent kinase inhibitor 1C (p57, Kip2)	AMPL4313750	CGCTGACCAGCTGCACT	GACTTCTCAGGCGCTGATCTC
CDKN2A	1029	cyclin-dependent kinase inhibitor 2A	AMPL4089136	GTGGACCTGGCTGAGGAG	CAGAGCCTCTCTGGTTCTTTCAAT
CDKN2B	1030	cyclin-dependent kinase inhibitor 2B (p15, inhibits CDK4)	AMPL18141488	CGGATCCCAACGGAGTCAA	ACCGGTCGGGTGAGAGT
CDX2	1045	caudal type homeobox 2	AMPL9901836	GGAACCTGTGCGAGTGGAT	GTGATGTAGCGACTGTAGTGAAACT
CEACAM1	634	carcinoembryonic antigen-related cell adhesion molecule 1 (biliary glycoprotein)	AMPL9839878	GACCCAGTCACCTTGAATGTCA	TGTTCCATTGATAAGCCAGGAGT
CEACAM5	1048	carcinoembryonic antigen-related cell adhesion molecule 5	AMPL29884115	TCACAAGAAATGACACAGCAAGCTA	GATTTTCCCCTGATCTGTAAGATGTGTT
CEBPA	1050	CCAAT/enhancer binding protein (C/EBP), alpha	AMPL29399893	CAAGAAGTCGGTGGACAAGAACA	AGGCGGTCATTGTCACTGG
CEBPB	1051	CCAAT/enhancer binding protein (C/EBP), beta	AMPL26911170	CCCGCCCGTGGTGTTATTT	CACGCGTTCAGCCATGTTT
CETP	1071	cholesteryl ester transfer protein, plasma	AMPL2602029	CCAGATATCACGGGCGAGAAG	ACACGTTCTGAATGGAGACATCAA
CFH	3075	complement factor H	AMPL3541370	TGGACATCCTGGAGATACTCCTTT	GTCCATCCATCTGTGTCACATTCA
CFLAR	8837	CASP8 and FADD-like apoptosis regulator	AMPL30179124	GTTGCCCCAGATCAACTGGATTTA	ACTCTTTTGGATTGCTGCTTGGA
CFTR	1080	cystic fibrosis transmembrane conductance regulator (ATP-binding cassette sub-family C, member 7)	AMPL6465189	CCCTCAGGCAAACTTGACTGAA	TTCCATGTAGTCACTGCTGGTATG
CHEK1	1111	checkpoint kinase 1	AMPL7796632	GACTTCTCTCCAGTAAACAGTGCTT	TGGGCTGGGAAAAGCTGAT
CHEK2	11200	checkpoint kinase 2	AMPL2657479	GGATCAGATCACCAGTGGAAAATACA	AAGCCACGGGTGTCTTAAGG
CHGA	1113	chromogranin A (parathyroid secretory protein 1)	AMPL8512809	GCGGTTTTGAAGATGAACTCTCAGA	CGTCTGTGGCTTCACCACTTT
CHI3L1	1116	chitinase 3-like 1 (cartilage glycoprotein-39)	AMPL11934115	CAACCTGAAGACTCTCTTGTCTGT	GCAAGGTCCAGCCCATCAAA
CHRM2	1129	cholinergic receptor, muscarinic 2	AMPL349057	CGCTCCTTCAAGCCTCCAC	GCCAGGCTATTGTTAGAGGAGTTT
CHRNA4	1137	cholinergic receptor, nicotinic, alpha 4 (neuronal)	AMPL5929604	GAGCGGCTCCTGAAGAAACT	ACGTTCGTGGTCATCATCTGG
CHRNA7	1139	cholinergic receptor, nicotinic, alpha 7 (neuronal)	AMPL6929395	CAAGGAGCTGGTCAAGAACTACAAT	GCAGCCAAATGTTGGTGGT
CHUK	1147	conserved helix-loop-helix ubiquitous kinase	AMPL7797843	GTGGAAGTGGCCCTCAGTAAT	TGCACCTTCTAGACTGGATCCT
CLDN1	9076	claudin 1	AMPL36117040	TGACCCTATGACCCCAGTCAAT	GGGCCTTGGTGTTGGGTAA
CLDN3	1365	claudin 3	AMPL9895722	ACATCATCACGTCGCAGAACAT	GGATGGCCACCACGATGAG
CLDN4	1364	claudin 4	AMPL10421942	CTGCCTGCATCTCCTCTGTT	TCCCCTCTAAACCCGTCCAT
CLDN7	1366	claudin 7	AMPL11137028	GGGATGATGAGCTGCAAAATGT	GCACTTCATGCCCATCGTG
CNR1	1268	cannabinoid receptor 1 (brain)	AMPL33763124	TGCAGAGCTCTCCGTAGTCA	GACTGAGAAAGTGACCCACAGG
CNR2	1269	cannabinoid receptor 2 (macrophage)	AMPL11967691	GACAGAAAACAACTGGGACTCCT	GAGCCATTGGCTATCTCTGTCA
COL11A2	1302	collagen, type XI, alpha 2	AMPL17118637	CCGAAGTGCTCGTCCAGTATT	AGCTCCTTCTGTTCACATGATTCATAG
COL17A1	1308	collagen, type XVII, alpha 1	AMPL4107999	GCCAGGAGATTCAGCAGTACAT	CCAGCTCTGAGTAGTCGAAAGT
COL18A1	80781	collagen, type XVIII, alpha 1	AMPL15213300	TCTACGTGGACTGTGAGGAGTT	CACCTTCAGCTCAGCGATCA
COL1A1	1277	collagen, type I, alpha 1	AMPL3595460	CTGGTTCGGCGAGAGCAT	ACGCTGTTCTTGCAGTGGTA
COL1A2	1278	collagen, type I, alpha 2	AMPL2120611	GCAACAGCAGGTTCACTTACACT	GGTCAGCACCACCGATGTC
COL2A1	1280	collagen, type II, alpha 1	AMPL11851505	GCGAGACTTGCGTCTACCC	TGTTGGGAGCCAGATTGTCATC
COL3A1	1281	collagen, type III, alpha 1	AMPL4620938	TCACCTACACAGTTCTGGAGGAT	CCAAATTCTTGATCAGGACCACCAA
COL7A1	1294	collagen, type VII, alpha 1	AMPL3201630	CTCCCTAGTTATGCTGCAGACA	GTCCTGGTACTCCTCCACAGA
COMT	1312	catechol-O-methyltransferase	AMPL3911681	GAAGAAGAAGTATGATGTGGACACACT	CCTGGGCAGATCACGTTGT
COPS5	10987	COP9 constitutive photomorphogenic homolog subunit 5 (Arabidopsis)	AMPL12653841	AGAAATCCTGGCGGCGAA	CCATCCACCTTTCCTAGCATCA
COX5A	9377	cytochrome c oxidase subunit Va	AMPL29177862	CGCTGCTATTCCCATGGGT	GATTTTGGGCTCTGGAACCATATCATA
CP	1356	ceruloplasmin (ferroxidase)	AMPL1384906	TTTTGAACAAGGTACCACAAGAATTGG	CCCACCTCTGCCCAAATGA
CPB2	1361	carboxypeptidase B2 (plasma)	AMPL8245267	CCACATTGGATCCTCATTTGAGAAGTA	GGCCTATGAACCACAAGCAGAA
CREB1	1385	cAMP responsive element binding protein 1	AMPL16047670	ATCCTCCCCAGCACTTCCTA	TCAAGCACTGCCACTCTGTTT
CREBBP	1387	CREB binding protein	AMPL28799145	GCCCGATCCTGGTGAATCC	ACTTTCACTTCAGGTTTCTTTTCATCCA
CRP	1401	C-reactive protein, pentraxin-related	AMPL1907791	TGGTCTTGACCAGCCTCTCT	GAAGTGGAGGCACACAGTGAA
CRYAB	1410	crystallin, alpha B	AMPL11709675	AGATGTGATTGAGGTGCATGGAAAA	ACAGTGAGGACCCCATCAGA
CSF1	1435	colony stimulating factor 1 (macrophage)	AMPL4769976	TCACCAAGGATTATGAAGAGCATGAC	GTTGCAGTTCTTGCTGAAAATATTCCA
CSF2	1437	colony stimulating factor 2 (granulocyte-macrophage)	AMPL6401556	GCAGCCTCACCAAGCTCAA	GACAAGCAGAAAGTCCTTCAGGT
CSF3	1440	colony stimulating factor 3 (granulocyte)	AMPL4948034	CAGAGCCCCATGAAGCTGA	CTGGATCTTCCTCACTTGCTCTAA
CST3	1471	cystatin C	AMPL5803464	GCCGAACCACGTGTACCA	CCTGACAGGTGGATTTCGACAA
CTGF	1490	connective tissue growth factor	AMPL11335505	CGAAGCTGACCTGGAAGAGAA	CATCGGCCGTCGGTACATA
CTLA4	1493	cytotoxic T-lymphocyte-associated protein 4	AMPL28832228	GCCCTGCACTCTCCTGTTTT	CAGTGGCTTTGCCTGGAGAT
CTNND1	1500	catenin (cadherin-associated protein), delta 1	AMPL1249534	GGGAATCGGTGCTCACCAA	TGTCTGAATCCTTCTGCCCAATC
CTSS	1520	cathepsin S	AMPL29536018	CACCACTGGCATCTCTGGAA	AGATCGTATGAGTGCATTCCCATTG
CTTN	2017	cortactin	AMPL9049126	GGTTTTGGCGGCAAGTATGG	CACTTTGTCCTTGTCGATACCGTAT
CX3CL1	6376	chemokine (C-X3-C motif) ligand 1	AMPL11539440	ACGTGCAGCAAGATGACATCA	GTCCTTGACCCATTGCTCCTT
CX3CR1	1524	chemokine (C-X3-C motif) receptor 1	AMPL8908474	CCGTGGACTTAAACCAGGATGAG	AAAGTTTTCTGTCACTGATTCAGGGAA
CXADR	1525	coxsackie virus and adenovirus receptor	AMPL7260154	GTGCTCCTGTGCGGAGTA	TCCCTGGTCTTCGGGACTAA
CXCL1	2919	chemokine (C-X-C motif) ligand 1 (melanoma growth stimulating activity, alpha)	AMPL10036932	CAATCCTGCATCCCCCATAGT	TGTCTCTCTTTCCTCTTCTGTTCCTA
CXCL10	3627	chemokine (C-X-C motif) ligand 10	AMPL7406108	TCCAGAATCGAAGGCCATCAAG	TGTAGGGAAGTGATGGGAGAGG
CXCL12	6387	chemokine (C-X-C motif) ligand 12	AMPL9979055	CAGCCTGAGCTACAGATGCC	GGTCAATGCACACTTGTCTGTT
CXCL13	10563	chemokine (C-X-C motif) ligand 13	AMPL27870684	TGTGTCCAAGAGAGCTCAGTCT	CCATTCAGCTTGAGGGTCCA
CXCL16	58191	chemokine (C-X-C motif) ligand 16	AMPL36686034	CTCCTGGCCATCATCTTCATCC	GCTTCCATTCTTGGCTCAGGTAT
CXCL2	2920	chemokine (C-X-C motif) ligand 2	AMPL8737386	CGCATCGCCCATGGTTAAGA	GCAGCTGTGTCTCTCTTTCCT
CXCR1	3577	chemokine (C-X-C motif) receptor 1	AMPL3400001	TGATCTCTGACTGCAGCTCCT	GGCATGCCAGTGAAATTTAGATCAT
CXCR4	7852	chemokine (C-X-C motif) receptor 4	AMPL6993127	GAACCAGCGGTTACCATGGA	GTAGATGGTGGGCAGGAAGATT
CXorf40A	91966	chromosome X open reading frame 40A	AMPL10838561	GCTCAGATTCAGGCCTTGCT	GTTGGTCAGTACAGCTTGATTTTCTAGT
CYBA	1535	cytochrome b-245, alpha polypeptide	AMPL5483900	TTTGTGTGCCTGCTGGAGTA	GGACGGCCCGAACATAGTAAT
CYP17A1	1586	cytochrome P450, family 17, subfamily A, polypeptide 1	AMPL1382000	CTGTTCAAGGATGGCGATCAGA	GCAGATCAAGGAGATGACATTGGTTAC
CYP19A1	1588	cytochrome P450, family 19, subfamily A, polypeptide 1	AMPL4602847	TGCAAAGCACCCTAATGTTGAAGA	AGTCCACGACAGGCTGGTA
CYP1A1	1543	cytochrome P450, family 1, subfamily A, polypeptide 1	AMPL5175693	CATCCGGGACATCACAGACA	GAGATAGCAGTTGTGACTGTGTCAA
CYP1A2	1544	cytochrome P450, family 1, subfamily A, polypeptide 2	AMPL5480580	TCCAGGAGCACTATCAGGACTTT	CTGCTCCAAAGATGTCATTGACAAG
CYP1B1	1545	cytochrome P450, family 1, subfamily B, polypeptide 1	AMPL1643513	CGGGTTCCTGTTGACGTCTT	TGGATGGACAGCGGGTTTAG
CYP27A1	1593	cytochrome P450, family 27, subfamily A, polypeptide 1	AMPL1360836	TTCAGCTGTTCGTTCAAGGCTAT	CCGCATCACTTGCTCCAAGA
CYP2A6	1548	cytochrome P450, family 2, subfamily A, polypeptide 6	AMPL1362023	CCCATTGCCCTTCATTGGAAACTA	CTGACGGCATCATGTCCACA
CYP2B6	1555	cytochrome P450, family 2, subfamily B, polypeptide 6	AMPL6136163	GCCATGGTCGACCCATTCTT	CTGAGCCTCCTCCTGAATCC
CYP2C9	1559	cytochrome P450, family 2, subfamily C, polypeptide 9	AMPL6400832	AAACCCATAGTGGTGCTGCAT	CTTCCATTTCTTTCCATTGCTGAAAACA
CYP2D6	1565	cytochrome P450, family 2, subfamily D, polypeptide 6	AMPL5936620	ACACCACTGCCGTGATTCAT	TTCAGCACCGATGACAGGTT
CYP2E1	1571	cytochrome P450, family 2, subfamily E, polypeptide 1	AMPL2549655	GACCACCAGCACAACTCTGA	GCATCCATGTAGGGCATCTCTT
CYP4A11	1579	cytochrome P450, family 4, subfamily A, polypeptide 11	AMPL2247751	CGAAATCCCATGGTTCCTACAGAT	TGCCATGAGCCCCACATAG
CYP7B1	9420	cytochrome P450, family 7, subfamily B, polypeptide 1	AMPL29595948	CTACATGGTGACCCTGAAATCTTTGA	ACATTTGCTGGTTCCAGTTCCA
CYR61	3491	cysteine-rich, angiogenic inducer, 61	AMPL11238754	TGAGTGCCGCCTTGTGAAA	ACACTCAAACATCCAGCGTAAGTAAA
DAOA	267012	D-amino acid oxidase activator	AMPL7096302	TCTTCACTGGACTCTGACGGA	AGAGAGATTCTCCCAGTCACACA
DAPK1	1612	death-associated protein kinase 1	AMPL27417322	CGCTTGATATCACTGTGCCAAAGATTA	GCCTGGGACATTGTCATCGTT
DCN	1634	decorin	AMPL16556801	GGCTGGCAGAGCATAAGTACATC	TGGACCGGGTTGCTGAAAA
DDB2	1643	damage-specific DNA binding protein 2, 48kDa	AMPL1623151	CAGAAGAGCGAGATCCGAGTTTA	TGGGTATCGGCCCACAAC
DDIT3	1649	DNA-damage-inducible transcript 3	AMPL11117631	CAAGAGGTCCTGTCTTCAGATGAA	TTGTGACCTCTGCTGGTTCTG
DDR1	780	discoidin domain receptor tyrosine kinase 1	AMPL24846804	AGGAGCTATGGGACCAGAGG	AGATGTCACTGTCTGGGATGGT
DEFB4A	1673	defensin, beta 4A	AMPL29587127	CTCCTCTTCTCGTTCCTCTTCATATTC	AGACCACAGGTGCCAATTTGTTTA
DIABLO	56616	diablo, IAP-binding mitochondrial protein	AMPL33692186	CAAGAGTACTTGAAGCTGGAAACCA	CCTCTTCCACCTGCAGTTTCAC
DISC1	27185	disrupted in schizophrenia 1	AMPL10562598	ATGCCCACTCTTGGGACAC	ATCATTCTCAACTGCATCTTCCTGAA
DKK1	22943	dickkopf 1 homolog (Xenopus laevis)	AMPL12114372	TGCTGCCCCGGGAATTAC	AAGACAAGGTGGTTCTTCTGGAATAC
DLL1	28514	delta-like 1 (Drosophila)	AMPL27827828	GCCGCTGTTCTAAGGAGAGA	CTGCAGCTTCAGTTCGAACAC
DMBT1	1755	deleted in malignant brain tumors 1	AMPL12894038	ACTACTCCAGTCCCTCCAATGAC	GCCGACACTCGTAGTATCCAT
DMD	1756	dystrophin	AMPL30484070	AGGCCAAATGTAACATCTGCAAAG	AATATTCCACCATGGGATAGTGCATT
DMPK	1760	dystrophia myotonica-protein kinase	AMPL28782442	TCGCCTTCCAGGATGAGAACTA	CGAGTCTATGGCCATGACAATCT
DNAJA1	3301	DnaJ (Hsp40) homolog, subfamily A, member 1	AMPL10562611	ACGAGGAGAAGACCTTTTCATGTGTAT	ACACACTTGATATCTCCATGCTTGAC
DNMT1	1786	DNA (cytosine-5-)-methyltransferase 1	AMPL5786951	GTGGTGGTGGATGACAAGAAGT	AGGCTCCCCGTTGTAGGA
DNMT3B	1789	DNA (cytosine-5-)-methyltransferase 3 beta	AMPL12137828	AAAGTACGTCGCTTCTGAAGTGT	CTTCCGCCAATCACCAAGTC
DPP4	1803	dipeptidyl-peptidase 4	AMPL8765894	TCAGCTCAGTCACCAATGCAA	CCATGACCGAATAGTTCTGAATCCT
DPYD	1806	dihydropyrimidine dehydrogenase	AMPL2093445	GTGTCAGAAGAGCTGTCCAACTAAT	CAAAGATCAGAGGTTGGACATACCA
DRD1	1812	dopamine receptor D1	AMPL6287916	CGCGCTTCCTCAACGTTTC	TGAAAATACATGTCTTCTCGCTCCTC
DRD2	1813	dopamine receptor D2	AMPL1616238	GGTCCTGTCCTTCACCATCTC	TGTAGACCAGCAGGGTGACA
DRD3	1814	dopamine receptor D3	AMPL4439327	GTCCTTGTCTATGCCAGAATCTATGT	ACGCTTCAGCTCCAGATGTG
DSG3	1830	desmoglein 3	AMPL11203502	GTGCCTCCTGTAACAGCCAAT	TGCAGCACCTCCAGATTCAG
DTNBP1	84062	dystrobrevin binding protein 1	AMPL14265014	AGCTTTAATCGCAGACTTAGAATCCAT	AGTTGCTGGGACTGCATATGT
DUSP1	1843	dual specificity phosphatase 1	AMPL30004924	CGTCTCAGCCAATTGTCCCA	AACACCCTTCCTCCAGCATTC
DYSF	8291	dysferlin, limb girdle muscular dystrophy 2B (autosomal recessive)	AMPL2561700	TGGACCTGGGCTGGAGATT	GTGTAGTTGTCACTCATGTAGATCCA
E2F1	1869	E2F transcription factor 1	AMPL29253382	CGTGACGTGTCAGGACCTTC	ACATCGATCGGGCCTTGTTT
EBAG9	9166	estrogen receptor binding site associated, antigen, 9	AMPL21928885	GTGTAAAGATCGAAGGAGGGAATGG	TGCCAAAATTCAATGGTTCTCTCTTCT
EDN1	1906	endothelin 1	AMPL7530963	CTTCTGCCACCTGGACATCA	TTTGGCTAGCACATTGGCATCTA
EDNRA	1909	endothelin receptor type A	AMPL9974643	CTTACTGCTCATGGATTACATCGGTAT	GTCATCAGACTTTTGGACTGGTAACA
EDNRB	1910	endothelin receptor type B	AMPL9446123	CATGCGAAACGGTCCCAAT	TGTATGAAAGGCACCAGCTTACAC
EFNB2	1948	ephrin-B2	AMPL30285103	TCCTCAACTGTGCCAAACCA	GGTTATCCAGGCCCTCCAAAG
EGF	1950	epidermal growth factor	AMPL7880775	TGTCCACGCAATGTGTCTGAAT	GAGCTGGCTACATCCACCA
EGFR	1956	epidermal growth factor receptor	AMPL28541017	GTGAGGTGGTCCTTGGGAAT	GATGATCTGCAGGTTTTCCAAAGG
EGR1	1958	early growth response 1	AMPL10908633	GCCCTACGAGCACCTGAC	GAAAAGCGGCCAGTATAGGTGAT
EIF2AK2	5610	eukaryotic translation initiation factor 2-alpha kinase 2	AMPL2115157	ACAATGGCTGTTGGGATGGATTT	TCCCTTTATCACAGAATTCCATTTGGAT
ELAVL1	1994	ELAV (embryonic lethal, abnormal vision, Drosophila)-like 1 (Hu antigen R)	AMPL9361617	CAGAACATGACCCAGGATGAGTTAC	GATCGCTCTCTCTGCATCCTT
ELN	2006	elastin	AMPL4636130	CAAGACCTGGCTTCGGATTGT	GGGTTTACATTCTCCACCAAGCA
EMP1	2012	epithelial membrane protein 1	AMPL11739826	AGGTCTTTGGAAAAACTGTACCAACA	GTGAAGAGCTGGAACACGAAGA
ENG	2022	endoglin	AMPL3659515	CTGCCACTGGACACAGGAT	TGAAGGTCACAATGGACTGTTTCTG
ENO2	2026	enolase 2 (gamma, neuronal)	AMPL7874812	GTATTGAGCGGGCAGTGGAA	CAGTCTCTCCTGAGCGATGAC
ENPP1	5167	ectonucleotide pyrophosphatase/phosphodiesterase 1	AMPL27542663	GTGTTTGACTTTGATTATGATGGACGTT	GTGCAAAGGCGTCTGAGATG
EP300	2033	E1A binding protein p300	AMPL7241858	CATTAAGGAACTGGAACAGGAGGAA	CCCCTACTCAGGCTGCTCTTA
EPAS1	2034	endothelial PAS domain protein 1	AMPL9538405	CACTCATCCCTGCGACCAT	TTGACAGTACGGCCTCTGTTG
EPCAM	4072	epithelial cell adhesion molecule	AMPL11286081	TGTGAATAATAATCGTCAATGCCAGTGT	AGGGCCCCTTCAGGTTTTG
EPHA2	1969	EPH receptor A2	AMPL29628545	CTGGCTCACACACCCGTAT	CAGCCTCTCCTCGGTACAC
EPHX1	2052	epoxide hydrolase 1, microsomal (xenobiotic)	AMPL5427776	TCTGGCTGCCTATATTCTAGAGAAGT	GAGGAGATGATGGTGCCTGTT
EPO	2056	erythropoietin	AMPL3913970	GAATATCACTGTCCCAGACACCAA	GGCTGGGAAGAGTTGACCAA
EPOR	2057	erythropoietin receptor	AMPL6453161	CCTTTGTCTCCTGCTCGCT	CAGAAACACACCAAGTCCTCCAA
ERBB2	2064	v-erb-b2 erythroblastic leukemia viral oncogene homolog 2, neuro/glioblastoma derived oncogene homolog (avian)	AMPL28173828	TCTTCCAGAACCTGCAAGTAATCC	GGTGGGTGTTATGGTGGATGA
ERBB3	2065	v-erb-b2 erythroblastic leukemia viral oncogene homolog 3 (avian)	AMPL11448617	CGGCGATGCTGAGAACCAATA	ACGAGGACATAGCCTGTCACT
ERBB4	2066	v-erb-a erythroblastic leukemia viral oncogene homolog 4 (avian)	AMPL27284273	GCTCTCTCTCTGACCTGGAACA	CGTAGCCTGTGACTTCTCGAA
ERCC1	2067	excision repair cross-complementing rodent repair deficiency, complementation group 1 (includes overlapping antisense sequence)	AMPL21410533	CTTCCCTTTCAGGCTCCAGAT	TGTGTAGATCGGAATAAGGGCTTG
ERCC2	2068	excision repair cross-complementing rodent repair deficiency, complementation group 2	AMPL2905825	GGTCTACTTCCCGTACGACTACA	GCCATGATCAGGGCCAACA
ERCC6	2074	excision repair cross-complementing rodent repair deficiency, complementation group 6	AMPL2259424	TGGTCGCTCTTTGACTTCATCTT	TCGTAAGACACATGCACACTTGTA
ERG	2078	v-ets erythroblastosis virus E26 oncogene homolog (avian)	AMPL21729825	GTGCAAGATGACCAAGGACGA	CGTGGAGAGTTTTGTAAGGCTTTATCAA
ESAM	90952	endothelial cell adhesion molecule	AMPL34629193	CTTCCAGCGTGGTACACCTT	GGATACTCCAGGTTTGCTTGTTGT
ESR1	2099	estrogen receptor 1	AMPL1167157	CACCAACCAGTGCACCATTG	CATCTCTCTGGCGCTTGTGT
ESR2	2100	estrogen receptor 2 (ER beta)	AMPL7240046	CAAAGAATATCTCTGTGTCAAGGCCAT	TCTTGGCAATCACCCAAACCA
ETS1	2113	v-ets erythroblastosis virus E26 oncogene homolog 1 (avian)	AMPL3730804	GGACCGTGCTGACCTCAAT	TCTCCTGTCCAGCTGATAAAAGACT
ETV4	2118	ets variant 4	AMPL9805899	ACCGGCCAGCCATGAATTAC	GATTGTCCGGGAAGGCCAA
ETV6	2120	ets variant 6	AMPL7530464	GCTGCTGACCAAAGAGGACTT	TCCGGCTGTGTGTGTATAGAGT
EWSR1	2130	Ewing sarcoma breakpoint region 1	AMPL24849546	CTACAGCCAAGCTCCAAGTCAA	CCACTCATGCTCCGGTTCTC
EZH2	2146	enhancer of zeste homolog 2 (Drosophila)	AMPL27926041	TGATGGAGACGATCCTGAAGAAAGA	CTGCTGTGCCCTTATCTGGAA
EZR	7430	ezrin	AMPL8232276	CTGAGACTGCCGTGCTCTT	CCACTGGTCCCTGGTAAGTTT
F2	2147	coagulation factor II (thrombin)	AMPL5832538	GGGCTGGATGAGGACTCAGA	GGTTTTGTCCTCCAGCGACTT
F2R	2149	coagulation factor II (thrombin) receptor	AMPL9630946	CCGCCTGCTTCAGTCTGT	CCTCATCCTCCCAAAATGGTTCATAT
F2RL1	2150	coagulation factor II (thrombin) receptor-like 1	AMPL29474519	GCTAGCAGCCTCTCTCTCCT	AACTCATCCACAGAAAAGACTGTTTCA
F3	2152	coagulation factor III (thromboplastin, tissue factor)	AMPL11900789	TGGCACGGGTCTTCTCCTA	TTGTTCCCACCTGTTCAAAACTCT
F5	2153	coagulation factor V (proaccelerin, labile factor)	AMPL2806323	GTGCTTAACAAGACCATACTACAGTGA	GCAAACACAGCCTGCTGTT
F7	2155	coagulation factor VII (serum prothrombin conversion accelerator)	AMPL32379929	CCAGTGTGCCTCAAGTCCAT	GCCGTTCTCGTTCACACAGA
F8	2157	coagulation factor VIII, procoagulant component	AMPL2079864	GCTTACCAGCATGTATGTGAAGGA	AACGGTGGGTCTAGAGAGTTCA
FABP1	2168	fatty acid binding protein 1, liver	AMPL11122476	ATCGTGCAGAATGGGAAGCA	TTTATTGTCACCTTCCAACTGAACCA
FABP4	2167	fatty acid binding protein 4, adipocyte	AMPL7759549	TCCTGGTACATGTGCAGAAATGG	TCCAGGTCAACGTCCCTTG
FAS	355	Fas (TNF receptor superfamily, member 6)	AMPL6420985	TGGTGGACCCGCTCAGTA	GTCAGTCACTTGGGCATTAACAC
FASLG	356	Fas ligand (TNF superfamily, member 6)	AMPL5310209	GCCTGTGTCTCCTTGTGATGTT	GCTTCTCCAAAGATGATGCTGTGT
FBN1	2200	fibrillin 1	AMPL1848894	CCTCCAGACTACATGCAAGTGAAT	GTTGTAGGAACAGCAGCACATC
FBP1	2203	fructose-1,6-bisphosphatase 1	AMPL3417335	GCTGATGTTCATCGCACTCTG	CTTCCCAGTGGTGGCCATT
FCGR3A	2214	Fc fragment of IgG, low affinity IIIa, receptor (CD16a)	AMPL3610335	GTGCCAGACAAACCTCTCCA	TTATGCAGAGCAGTGTTCTTCCA
FGA	2243	fibrinogen alpha chain	AMPL6575734	GGTGAAGGTGACTTTCTAGCTGAA	CTTTCATCCTGCAGCCAGAAG
FGF1	2246	fibroblast growth factor 1 (acidic)	AMPL5789556	GCCACTTCCTGAGGATCCTT	GGTGTCCATGGCCAAGTACTG
FGF2	2247	fibroblast growth factor 2 (basic)	AMPL11068514	CAAGCGGCTGTACTGCAAA	GCACACACTCCTTTGATAGACACAA
FGF21	26291	fibroblast growth factor 21	AMPL34100279	GATGATGCCCAGCAGACAGAA	ACCTGGATGTCTTGACTCCCAA
FGF23	8074	fibroblast growth factor 23	AMPL34157800	AGGTGTGATGAGCAGAAGATACCT	CCAGGAAGTGATACTGAGGAGAGT
FGF7	2252	fibroblast growth factor 7	AMPL11326100	GCTGGAGAACTTTTCAGCTGAGAAATA	TCAGTTGCTGTGACGCTGTT
FGF8	2253	fibroblast growth factor 8 (androgen-induced)	AMPL17645478	TCCGGACCTACCAACTCTACAG	CTCGGACTCGAACTCTGCTT
FGFR1	2260	fibroblast growth factor receptor 1	AMPL8453388	GAGTACGGCAGCATCAACCA	GCGGGTCACTGTACACCTTA
FGFR2	2263	fibroblast growth factor receptor 2	AMPL36377917	GCTCCAGAAGCCCTGTTTGATA	GTGTCCTTCCTTCAGCAGCTT
FGFR3	2261	fibroblast growth factor receptor 3	AMPL10721356	GGGAAACACAAAAACATCATCAACCT	GCAGGTGTCGAAGGAGTAGTC
FHIT	2272	fragile histidine triad	AMPL6707879	TCAGATTTGGCCAACATCTCATCAA	CAGGACGCAGGTCATGGAA
FIGF	2277	c-fos induced growth factor (vascular endothelial growth factor D)	AMPL29870344	GATGTGGTGGCTGTTGCAAT	ACTTACAACCTGTATGATTGGCAACT
FLT1	2321	fms-related tyrosine kinase 1	AMPL11690701	GTGGACCATCATTCAAATCTGTTAACAC	GCGAGGGAAATGCCTTCACT
FLT3	2322	fms-related tyrosine kinase 3	AMPL27128024	GGGAAGCCACGAGAATATTGTGA	AAAATCTCTGTCCAAGTCCTGTGAAA
FLT4	2324	fms-related tyrosine kinase 4	AMPL22514760	GCTGACCATGGAAGATCTTGTCT	AGGCCAAAGTCACAGATCTTCAC
FMR1	2332	fragile X mental retardation 1	AMPL11196057	GGCAGCCTGATAGGCAGAT	CCTCACTTTAGCTAACCACCAACA
FOS	2353	FBJ murine osteosarcoma viral oncogene homolog	AMPL29366622	AGGAGAATCCGAAGGGAAAGGAATA	TCCTTCAGCAGGTTGGCAAT
FOSB	2354	FBJ murine osteosarcoma viral oncogene homolog B	AMPL13775669	ACCCTCTGCCGAGTCTCAATA	GGTCCTGGCTGGTTGTGAT
FOXA2	3170	forkhead box A2	AMPL35646196	CACTCGGCTTCCAGTATGCT	TCATGTACGTGTTCATGCCGTT
FOXM1	2305	forkhead box M1	AMPL37179654	CACTGAGAGGAAGCGCATGA	CAGACGTCTCCCGGACAA
FOXO1	2308	forkhead box O1	AMPL8755973	TCAAGAGCGTGCCCTACTTC	GATTGAGCATCCACCAAGAACTTTT
FOXO3	2309	forkhead box O3	AMPL9536179	GGACAAACGGCTCACTCTGT	GGACCCGCATGAATCGACTAT
FOXP1	27086	forkhead box P1	AMPL18494168	GCACCTTCCAAGACCTCCTTAATAAT	GCCTGGCCACTTGCATACA
FOXP3	50943	forkhead box P3	AMPL25169849	GCGGACCATCTTCTGGATGA	AGCCTTGGTCAGTGCCATTT
FSCN1	6624	fascin homolog 1, actin-bundling protein (Strongylocentrotus purpuratus)	AMPL7285885	CCAAAAAGTGTGCCTTCCGT	CATTGGACGCCCTCAGTGT
FZD1	8321	frizzled family receptor 1	AMPL9139149	GGCCAGCGTCATGGAAAGAT	CTGTCTCATTCTCAAAGGCAAGGT
GABBR2	9568	gamma-aminobutyric acid (GABA) B receptor, 2	AMPL26838607	CATGGCCAGTGCTTTTCTCTTC	ACAAAGGATCCATCAAGGCCAAA
GAD1	2571	glutamate decarboxylase 1 (brain, 67kDa)	AMPL5459512	GGCATGGAGGGCTTCAACTT	GCCAATAATATCCAATCCAGTGGAGAG
GADD45A	1647	growth arrest and DNA-damage-inducible, alpha	AMPL10343714	CTGCAGTTTGCAATATGACTTTGGA	CTTGGCCGCTTCGTACAC
GALNT3	2591	UDP-N-acetyl-alpha-D-galactosamine:polypeptide N-acetylgalactosaminyltransferase 3 (GalNAc-T3)	AMPL27691758	ATGCTGCTCAAGGTCTCGTT	GATGCTCTCCATTTGCTGAAAGG
GALNT5	11227	UDP-N-acetyl-alpha-D-galactosamine:polypeptide N-acetylgalactosaminyltransferase 5 (GalNAc-T5)	AMPL25927023	TGCGAAAGAAACTGAAGTGCAAAAG	CCAGAATGACTGTAGTGTTTTCAATGGA
GAST	2520	gastrin	AMPL3185538	GCCAGATGCACCCTTAGGTA	CATGGTCCCTGCTTCTTGGA
GATA1	2623	GATA binding protein 1 (globin transcription factor 1)	AMPL9078838	CCCTCAATTCAGCAGCCTATTCC	GCAGGCGTTGCATAGGTAGT
GATA3	2625	GATA binding protein 3	AMPL5861722	GAGATGGCACGGGACACTAC	GGTTGTGGTGGTCTGACAGTT
GCG	2641	glucagon	AMPL7863115	CCATTCACAGGGCACATTCAC	GTCCCTTCAGCATGTCTCTCA
GDF15	9518	growth differentiation factor 15	AMPL30137347	ACGCTACGAGGACCTGCTA	CCCGAGAGATACGCAGGTG
GDNF	2668	glial cell derived neurotrophic factor	AMPL9192369	CTCAAAGGTGCAAAAATCCAGTCAA	GACAGCCACGACATCCCATA
GFAP	2670	glial fibrillary acidic protein	AMPL7106906	GAGATCCGCACGCAGTATGA	CGGTAGTCGTTGGCTTCGT
GGT1	2678	gamma-glutamyltransferase 1	AMPL24500367	CATCGTAGAGGCTTTCCGGTTT	GTGAGTGGTGTCGTCAGAGAT
GH1	2688	growth hormone 1	AMPL1424450	TCTGACAGCAACGTCTATGACC	TGCGTCATCGTTGTGTGAGT
GHR	2690	growth hormone receptor	AMPL6387353	GTTCACCTGAGCGAGAGACTTT	CAGAAACATAATCAGGGCATTCTTTCC
GHRL	51738	ghrelin/obestatin prepropeptide	AMPL6194281	TCCTCTGGGAAGAGGCCAAA	GCCTCCTGAGCTTGTACAACAG
GJA1	2697	gap junction protein, alpha 1, 43kDa	AMPL6384961	TGCCTTTTCATTTTACTTCATCCTCCAA	CAGCAGTTGAGTAGGCTTGAAC
GJB1	2705	gap junction protein, beta 1, 32kDa	AMPL5069066	CACGCCTGCAGACATTCTCT	CATACTCGGCCAATGGCAGTA
GLI1	2735	GLI family zinc finger 1	AMPL27734562	GCCTTGTGGTCCCCATGAC	GGGCTGGACATATCACCTTCC
GPD2	2820	glycerol-3-phosphate dehydrogenase 2 (mitochondrial)	AMPL1942998	AAGCAGTTATGTCCTCAGCAAATCA	CCATACCTGGCAGCAGTCA
GPT	2875	glutamic-pyruvate transaminase (alanine aminotransferase)	AMPL29789650	GTTCGCAGTTCCACTCATTCAA	CCATGTTCACCACCTCCACA
GPX1	2876	glutathione peroxidase 1	AMPL3785890	AGAATGTGGCGTCCCTCTG	AATCTCTTCGTTCTTGGCGTTCT
GPX3	2878	glutathione peroxidase 3 (plasma)	AMPL10492034	GTACGGAGCCCTCACCATTG	ATGGTGCAAGCTCTTCCTGTAG
GREM1	26585	gremlin 1	AMPL13624193	ACTCTCGGTCCCGCTGA	TCCCACCGTGTAGGCTGT
GRN	2896	granulin	AMPL9801085	CTGCCCAGTGGGAAGTATGG	CTTAGTGAGGAGGTCCGTGGTA
GSK3B	2932	glycogen synthase kinase 3 beta	AMPL7670984	CCTCTGGCTACCATCCTTATTCCT	CAGGTGGAGTTGGAAGCTGAT
GSN	2934	gelsolin	AMPL3891520	GGCTGAAGGACAAGAAGATGGA	CCAGGTGTCCAGAAGCATGAC
GSR	2936	glutathione reductase	AMPL6143434	GGAACACAGCTGTCCACTCT	TGGTGAGATTGTTTTGATAGATGGCATT
GSTA3	2940	glutathione S-transferase alpha 3	AMPL6388588	CTGAGCCGGGCTGACATTA	CTGCCAGGCTGTAGAAACTTCTT
GSTM1	2944	glutathione S-transferase mu 1	AMPL5955010	CTGAGCCCTGCTCGGTTTA	CTTCTTTTCCTCATAGCTTGAGTCTGT
GSTP1	2950	glutathione S-transferase pi 1	AMPL4426508	GAGGACCTCCGCTGCAAAT	TCCCACAATGAAGGTCTTGCC
GSTT1	2952	glutathione S-transferase theta 1	AMPL2532218	GCCGCGCTGTTTACATCTTTG	AGGTGAAGTCCCCGTCCTT
GZMB	3002	granzyme B (granzyme 2, cytotoxic T-lymphocyte-associated serine esterase 1)	AMPL28937365	ATGACAGTGCAGGAAGATCGAAA	CTGGGCCACCTTGTTACACA
HAMP	57817	hepcidin antimicrobial peptide	AMPL35319589	GGCACTGAGCTCCCAGAT	TGGCTCCAGCTCTGTCCT
HBB	3043	hemoglobin, beta	AMPL6524033	GGCAAGGTGAACGTGGATGA	CTTGCCATGAGCCTTCACCTTA
HBEGF	1839	heparin-binding EGF-like growth factor	AMPL9095612	TGAGCCTCCCAGTGGAAAATC	TTTCCACATCATAACCTCCTCTCCTAT
HDAC1	3065	histone deacetylase 1	AMPL27170842	CAATGAAGCCTCACCGAATCC	TGGAGCGCAAGAATTTAATGTAGTCAT
HES1	3280	hairy and enhancer of split 1, (Drosophila)	AMPL27714869	CGGCATTCCAAGCTGGAGAA	TCGTTCATGCACTCGCTGAA
HEY1	23462	hairy/enhancer-of-split related with YRPW motif 1	AMPL12682243	GGATCACCTGAAAATGCTGCATAC	TCAGAGGCATCTAGTCCTTCAATGA
HEY2	23493	hairy/enhancer-of-split related with YRPW motif 2	AMPL12272409	GGCGTCGGGATCGGATAAAT	CCCTGTTGCCTGAAGCATCT
HFE	3077	hemochromatosis	AMPL5692764	TCTGGCACCCTAGTCATTGGA	TGCGTGTCACTCACGTTCA
HGF	3082	hepatocyte growth factor (hepapoietin A; scatter factor)	AMPL4807256	CAATAGCATGTCAAGTGGAGTGAAAAA	GGCTGACATTTGATGCCACTCT
HIF1A	3091	hypoxia inducible factor 1, alpha subunit (basic helix-loop-helix transcription factor)	AMPL8472036	AGTACAGGATGCTTGCCAAAAGA	GGAGAAAATCAAGTCGTGCTGAAT
HK2	3099	hexokinase 2	AMPL1326662	GAAGGTGGAGATGGAGAATCAGATCTA	GTAAAACCCAGTGGGAGCTTCTT
HLA-C	3107	major histocompatibility complex, class I, C	AMPL11777550	GAGCAGAGATACACGTGCCATAT	AGCTCCAAGGACAGCTAGGA
HLA-DPB1	3115	major histocompatibility complex, class II, DP beta 1	AMPL8574636	GCTCTGACGGCGTTACTGAT	TCCTCCCGGTTGTAGATGTATCTC
HLA-DQA1	3117	major histocompatibility complex, class II, DQ alpha 1	AMPL9073299	CCTTCTTCAAGATCAGTTACCTCACC	ACAGTCTCTGTGAGCTCTGACAT
HLA-DRB1	3123	major histocompatibility complex, class II, DR beta 1	AMPL7334501	GACACTCTGGACTTCAGCCA	GGTCCTGAGAAAGCCCTCTCT
HLA-G	3135	major histocompatibility complex, class I, G	AMPL8216930	GCACAGACTGACAGAATGAACCT	GCCATCGTAGGCATACTGTTCATAC
HMGA2	8091	high mobility group AT-hook 2	AMPL10727873	CGGTGAGCCCTCTCCTAAGA	CCATTTCCTAGGTCTGCCTCTTG
HMGB1	3146	high mobility group box 1	AMPL8401488	TCTCACAGCCATTGCAGTACATT	GACATTTTGCCTCTCGGCTTC
HMMR	3161	hyaluronan-mediated motility receptor (RHAMM)	AMPL5579432	TGGTGCAAAGCCTTGAAGATGTTA	TGATGCTGAACATCCTCTGCATTT
HMOX1	3162	heme oxygenase (decycling) 1	AMPL9239404	ACATTGCCAGTGCCACCAA	GCTCCTGCAACTCCTCAAAGA
HNF1A	6927	HNF1 homeobox A	AMPL2323015	CAAGGGCACTCCCATGAAGA	CCCTTCTTGGTTGGTAGCTCAT
HNF1B	6928	HNF1 homeobox B	AMPL6526914	ACTATGACACACCTCCCATCCT	GGATGTTGTGTTGCTGCATGTA
HNF4A	3172	hepatocyte nuclear factor 4, alpha	AMPL3077230	GGAGCTGCAGATCGATGACAA	TGGCGGTCGTTGATGTAGTC
HP	3240	haptoglobin	AMPL27516069	GAGAAGCAGTGGATAAATAAGGCTGT	CATCTTAGCCTGCCAGGGAAA
HPS4	89781	Hermansky-Pudlak syndrome 4	AMPL34526780	CCGAATGTCCAGATTATCCCTGTTTT	GTGCTCCCACCCTTTGGAT
HPSE	10855	heparanase	AMPL3919560	CAGACTTCCTAATTTTCGATCCCAAGA	GCTCCTGGTAGGGCCATT
HRAS	3265	v-Ha-ras Harvey rat sarcoma viral oncogene homolog	AMPL1124340	CGGAATATAAGCTGGTGGTGGT	GCACGTCTCCCCATCAATGA
HSD11B2	3291	hydroxysteroid (11-beta) dehydrogenase 2	AMPL4038590	GCCGCGTGCTAGAGTTCA	CCAAAGAAATTCACCTCCATGCAG
HSF1	3297	heat shock transcription factor 1	AMPL27265698	CTCAGTGACCACTTGGATGCTA	CAAGGTCAGGCAGGCTCAT
HSPA1A	3303	heat shock 70kDa protein 1A	AMPL27623315	TGCGACAGTCCACTACCTTTTTC	GCTGGAAACGGAACACTGGAT
HSPA4	3308	heat shock 70kDa protein 4	AMPL11432416	GCATCTTTAGTGGAGGTTCACAAGT	TGCCTTATTTTCTGCTGGTGTCT
HTR1A	3350	5-hydroxytryptamine (serotonin) receptor 1A, G protein-coupled	AMPL3242188	GGGCAACTCCAAAGAGCACTT	CCCAGCGTCTTCACTGTCTT
HTR2A	3356	5-hydroxytryptamine (serotonin) receptor 2A, G protein-coupled	AMPL2841651	AGCCGCTTCAACTCCAGAA	TTATCATCGGCGAGTAAGCAACT
HTRA1	5654	HtrA serine peptidase 1	AMPL10193022	CCCCTGCCGTGGTTCATAT	CTTTGACCCGGTGCTTGTTG
HTT	3064	huntingtin	AMPL7510348	CCAGTATTTGGGCCTGCAGAT	TGCCTGCAGTGACTCATGTTT
ICAM1	3383	intercellular adhesion molecule 1	AMPL3345029	GCCAACCAATGTGCTATTCAAACT	ACCTGGCAGCGTAGGGTA
ID1	3397	inhibitor of DNA binding 1, dominant negative helix-loop-helix protein	AMPL10478276	CCCTCAACGGCGAGATCA	CCCACAGAGCACGTAATTCCT
ID2	3398	inhibitor of DNA binding 2, dominant negative helix-loop-helix protein	AMPL7662983	ATGTCAAATGACAGCAAAGCACTG	CAACTTGTCCTCCTTGTGAAATGG
IDO1	3620	indoleamine 2,3-dioxygenase 1	AMPL8392682	CTAAACATCTGCCTGATCTCATAGAGT	CCCACACATATGCCATGGTGAT
IFITM1	8519	interferon induced transmembrane protein 1	AMPL7536970	GGCTTCATAGCATTCGCCTACTC	GGATGAATCCAATGGTCATGAGGAT
IFNA1	3439	interferon, alpha 1	AMPL36886309	GCAAGCCCAGAAGTATCTGCAATAT	GAGCATCAAGGTCCTCCTGTTATC
IFNA2	3440	interferon, alpha 2	AMPL2121648	AAGAAATACAGCCCTTGTGCCT	GAGCTGGCATACGAATCAATGAAAATC
IFNB1	3456	interferon, beta 1, fibroblast	AMPL11834732	TGTGCCTGGACCATAGTCAGA	AACAGCATCTGCTGGTTGAAGA
IFNG	3458	interferon, gamma	AMPL6147682	TTTAAAGATGACCAGAGCATCCAAAAGA	TGCTTTGCGTTGGACATTCAAG
IGF1	3479	insulin-like growth factor 1 (somatomedin C)	AMPL5838528	GGATGCTCTTCAGTTCGTGTGT	AATACATCTCCAGCCTCCTTAGATCA
IGF1R	3480	insulin-like growth factor 1 receptor	AMPL1833765	CTACGTGAAGATCCGCCATTCT	TGGTCCCAGTCCCACAGTT
IGF2	3481	insulin-like growth factor 2 (somatomedin A)	AMPL1580604	TGGACACCCTCCAGTTCGT	GGTAGCACAGTACGTCTCCAG
IGF2BP3	10643	insulin-like growth factor 2 mRNA binding protein 3	AMPL12665155	CAATTTGTTGGAGCCATCATAGGAAA	AGAGGTGCCTTCAGGAGTAGA
IGFBP1	3484	insulin-like growth factor binding protein 1	AMPL5953709	GCCCCTTCTGAAGAGGATCAT	CTGTGCCTTGGCTAAACTCTCT
IGFBP2	3485	insulin-like growth factor binding protein 2, 36kDa	AMPL6412168	CCCTCTGGAGCACCTCTACTC	GGCTCCCTGGATCAGCTTC
IKBKB	3551	inhibitor of kappa light polypeptide gene enhancer in B-cells, kinase beta	AMPL11730306	GGAAGCCCGGATAGCATGAAT	TCTAGCAGGGTGCAGAGGTT
IKBKE	9641	inhibitor of kappa light polypeptide gene enhancer in B-cells, kinase epsilon	AMPL25769723	GGGAGCTGGATGATGATGAGAA	CAAGGTCACTCCAATGCTCCA
IKBKG	8517	Inhibitor of kappa light polypeptide gene enhancer in B-cells, kinase gamma	AMPL1371813	GCTGCCTGGAGGAGAATCAA	CCTCCTGGAACTTGCACATGAG
IL10	3586	interleukin 10	AMPL3602096	CCGTGGAGCAGGTGAAGAAT	TCTATAGAGTCGCCACCCTGATG
IL11	3589	interleukin 11	AMPL6410035	AGGGACAAATTCCCAGCTGA	CCGCAGGTAGGACAGTAGGT
IL12A	3592	interleukin 12A (natural killer cell stimulatory factor 1, cytotoxic lymphocyte maturation factor 1, p35)	AMPL2517100	GAAGATGTACCAGGTGGAGTTCAA	GATTTTTGTGGCACAGTCTCACT
IL12B	3593	interleukin 12B (natural killer cell stimulatory factor 2, cytotoxic lymphocyte maturation factor 2, p40)	AMPL10306173	CTGGCCAGTACACCTGTCA	TCTTGGCCTCGCATCTTAGAAAG
IL13	3596	interleukin 13	AMPL10477406	CAGCCCTGGAATCCCTGAT	AAACTGGGCCACCTCGATTT
IL15	3600	interleukin 15	AMPL3601137	CCCTTGCCATAGCCAGCTC	GAATGCCAGCTTCAGTTAGAAAATGAC
IL16	3603	interleukin 16	AMPL16243539	GGGACCACAGTTCCCTTCA	CCTCCTTGTGTAAGATGGTGACAT
IL17A	3605	interleukin 17A	AMPL10689894	TGGTCAACCTGAACATCCATAACC	GGCACTTTGCCTCCCAGAT
IL18	3606	interleukin 18 (interferon-gamma-inducing factor)	AMPL8465094	CCACCTGCTGCAGTCTACA	TTCATTGCCACAAAGTTGATGCAA
IL1A	3552	interleukin 1, alpha	AMPL1664453	CACGTAGCCACGCCTACTT	CAGGTCTTCAAACATGTCTGGAACT
IL1B	3553	interleukin 1, beta	AMPL2320970	CCTGTCCTGCGTGTTGAAAGA	GGGAACTGGGCAGACTCAAATT
IL1R1	3554	interleukin 1 receptor, type I	AMPL3361570	CAAAGATAGGCTCATCGTGATGAATGT	ACAGGCCTTGTGGGTTTGTT
IL1R2	7850	interleukin 1 receptor, type II	AMPL29268656	CCGTGTCCTCTGGAAGTTGT	GCCTGAACTCCCGCTTGTA
IL1RN	3557	interleukin 1 receptor antagonist	AMPL15839217	TTAACCAGAAGACCTTCTATCTGAGGAA	CAGGCACATCTTCCCTCCAT
IL2	3558	interleukin 2	AMPL4807899	AACTCACCAGGATGCTCACATTT	AGTCCCTGGGTCTTAAGTGAAAGT
IL23A	51561	interleukin 23, alpha subunit p19	AMPL31902180	AATGATGTTCCCCATATCCAGTGTG	AGAGAAGGCTCCCCTGTGA
IL24	11009	interleukin 24	AMPL6695565	ACCCACAGCTATGCCTCTGA	CGAAAGCAGCTCCTCATCACA
IL2RA	3559	interleukin 2 receptor, alpha	AMPL1715505	GGAAGATGGATTCATACCTGCTGATG	AGTTCAACATGGTTCCTTCCTTGTAG
IL3	3562	interleukin 3 (colony-stimulating factor, multiple)	AMPL6412093	GCTCCCATGACCCAGACAAC	GAATGTCTTGGTCTTCCCCATTGA
IL31	386653	interleukin 31	AMPL1400715	ACAGTCCCTCTCGAAGATGCT	TTGTCTTGAGATATGCCCGGATG
IL4	3565	interleukin 4	AMPL2117579	GCACAAGCAGCTGATCCGA	CTCTCTCATGATCGTCTTTAGCCTTT
IL4R	3566	interleukin 4 receptor	AMPL5019907	CGAGCTCCGCCTGTTGTA	GCCCACAGGTCCAGTGTATAG
IL5	3567	interleukin 5 (colony-stimulating factor, eosinophil)	AMPL5905918	CTGTGCACTGAAGAAATCTTTCAGG	CTCCGTCTTTCTTCTCCACACTTTT
IL6	3569	interleukin 6 (interferon, beta 2)	AMPL3050298	AGTACCTCCAGAACAGATTTGAGAGT	TCAGCAGGCTGGCATTTGT
IL6R	3570	interleukin 6 receptor	AMPL4985060	GCCCCCTCAGCAATGTTGT	AACTTCTGGGACTCCTGGGAATA
IL6ST	3572	interleukin 6 signal transducer (gp130, oncostatin M receptor)	AMPL9782433	AGATGAAGGTGGGAAGGATGGT	AGGTCTCGCTTATTAAAGCAGAACA
IL7	3574	interleukin 7	AMPL3894922	GAGTGACTATGGGCGGTGA	AGATGATGCTACTGGCAACAGAAC
IL8	3576	interleukin 8	AMPL5817994	CTCTTGGCAGCCTTCCTGAT	TCCACTCTCAATCACTCTCAGTTCT
ILK	3611	integrin-linked kinase	AMPL27452450	GCAGTGCTTCTGTGGGAACT	GCAGATCTTCATGAGCTTACACACAT
ING1	3621	inhibitor of growth family, member 1	AMPL29121724	CCGGCTCGGAGACAGTTT	CCGTCTGTCTCGCGACT
INHBA	3624	inhibin, beta A	AMPL9783320	GGAGATAGAGGATGACATTGGAAGGA	TCCACCACTGACAGGTCACT
INS	3630	insulin	AMPL3865511	GGACAGGCTGCATCAGAAGA	CGCACAGGTGTTGGTTCAC
INSIG2	51141	insulin induced gene 2	AMPL32382100	GTTTTGGCCTTGGAGTAGGAATTG	CCATTGTTATGCCTCCAGCAAA
INSR	3643	insulin receptor	AMPL6441089	CCTGAAGAGCTACCTCCGTTCT	AGGTCCCGATGCACAAACTT
IRAK1	3654	interleukin-1 receptor-associated kinase 1	AMPL10372063	CCGACAGAAGATGGTCCAGAAG	ACACATCAGCTCTGAAATTCATCACTTT
IRF1	3659	interferon regulatory factor 1	AMPL10882953	CCAGGCTACATGCAGGACTT	GGGTGACACCTGGAAGTTGTA
IRS1	3667	insulin receptor substrate 1	AMPL27263920	CGCCGCTCAAGTGAGGATT	GGGTACCCATGAGTTAGAAGAGGAT
IRS2	8660	insulin receptor substrate 2	AMPL11701821	CCTACGCCAGCATTGACTTCT	GCAGCTTCGGGCTGAAAC
ITGA1	3672	integrin, alpha 1	AMPL16804820	CCAGACTATGACAGCTCTTGGAATA	CTTGGATGACCTTCTTCAGTCGAT
ITGA2	3673	integrin, alpha 2 (CD49B, alpha 2 subunit of VLA-2 receptor)	AMPL11307709	GGTGCCTGCAGAAGAATATGGT	CTTCAAGGGCAGGGCTAGT
ITGA3	3675	integrin, alpha 3 (antigen CD49C, alpha 3 subunit of VLA-3 receptor)	AMPL29983563	ATGGGTGAGTCTGGCATGAAAA	CCACTTGCCATTGCTGACTTC
ITGA4	3676	integrin, alpha 4 (antigen CD49D, alpha 4 subunit of VLA-4 receptor)	AMPL2794417	AGGTGTCCAGCAGAGAAGCTA	GTGGTGGGAATTCCTCTGTACTTC
ITGA5	3678	integrin, alpha 5 (fibronectin receptor, alpha polypeptide)	AMPL8033141	CACATCGCTCTCAACTTCTCCTT	GTCAGGCACACAGATGTTGTCT
ITGA6	3655	integrin, alpha 6	AMPL3657029	GTGGAGAGACTGAGCATGATGA	CCACGGCTCCACTGTGATT
ITGAM	3684	integrin, alpha M (complement component 3 receptor 3 subunit)	AMPL3550541	CGAGTACGTGCCACACCAA	CATTGAATTCTTCCTGGATGCCAAA
ITGAV	3685	integrin, alpha V	AMPL8031875	GGCCAGACCAGTTATCACTGT	ACTCCTTTGCCATCTGCCTTT
ITGB1	3688	integrin, beta 1 (fibronectin receptor, beta polypeptide, antigen CD29 includes MDF2, MSK12)	AMPL7498658	CCTCTACTACCTTATGGACCTGTCTTA	GGCATCACAGTCTTTTCCACAAATG
ITGB2	3689	integrin, beta 2 (complement component 3 receptor 3 and 4 subunit)	AMPL1792984	GCTGGGCTTCACGGACATAG	TTTTCCCAATGTAGCCAGTGTCA
ITGB3	3690	integrin, beta 3 (platelet glycoprotein IIIa, antigen CD61)	AMPL3868029	GTGTGTCACGGAACCGAGAT	TTCCGTCCAATGCTATATGAGTCTTG
ITGB4	3691	integrin, beta 4	AMPL3712156	GGCGTCTGGCCTTCAATGT	GCACTTTCTTCATGGGCCCAATA
JAG1	182	jagged 1	AMPL1544343	CTACAACCGTGCCAGTGACTA	CCTTCAGGTGTGTCGTTGGAA
JAK2	3717	Janus kinase 2	AMPL29237409	GATAAACCTCTAAGTGCTCTGGATTCTC	GGCTCTGAAAGAAGGCCTGAAAT
JUN	3725	jun proto-oncogene	AMPL11826232	GGTTGACTGGTAGCAGATAAGTGTTG	ACTATACTGCCGACCTGGCT
JUNB	3726	jun B proto-oncogene	AMPL9054216	TTTGTCAAAGCCCTGGACGAT	GTAGCTGCTGAGGTTGGTGTAAA
JUP	3728	junction plakoglobin	AMPL8197863	TCAAGTCGGCCATTGTGCAT	CCTTCTTCGACAGCTGGTTCA
KCNH2	3757	potassium voltage-gated channel, subfamily H (eag-related), member 2	AMPL4021889	GTATGTGACGGCGCTCTACTT	ACACGTTGCCGAAGATGCTA
KCNQ1	3784	potassium voltage-gated channel, KQT-like subfamily, member 1	AMPL5587792	CACCATCGGGCCACCATT	TCCTTGATGCGCACCATGA
KDR	3791	kinase insert domain receptor (a type III receptor tyrosine kinase)	AMPL7318204	GAAGTGAGTGAAAGAGACACAGGAA	CTGGTAGGAATCCACAGGAGAGAT
KISS1	3814	KiSS-1 metastasis-suppressor	AMPL11888017	GCCCACCCTCTGGACATTC	TGCCAAGAAACCAGTGAGTTCAT
KIT	3815	v-kit Hardy-Zuckerman 4 feline sarcoma viral oncogene homolog	AMPL5414183	GCATTCCCCAAACCTGAACAC	GCCTCCTTCGGTGCCTTTTAAT
KITLG	4254	KIT ligand	AMPL3354536	GCTCCAGAACAGCTAAACGGA	CCCTTCAGTTTTGACGAGAGGATTAAA
KL	9365	klotho	AMPL27195995	GCAGAATTACATAAACGAAGCTCTCAAA	ATGGATGCCTTGGGCTCAAA
KLF4	9314	Kruppel-like factor 4 (gut)	AMPL28668599	AAAACCTACACAAAGAGTTCCCATCT	CGGTGCCCCGTGTGTTTA
KLF6	1316	Kruppel-like factor 6	AMPL11989258	TGCCGTCTCTGGAGGAGTA	CCTTTTTCTCCCGAGCCAGAA
KLK3	354	kallikrein-related peptidase 3	AMPL7736296	GGAGAGCTGTGTCACCATGT	GCCAGGGTTGGGAATGCTT
KLK6	5653	kallikrein-related peptidase 6	AMPL711384	GTGTGAGCATGCCTACCCT	GGGATGTTACCCCATGACACA
KLRK1	22914	killer cell lectin-like receptor subfamily K, member 1	AMPL12281234	GTGGGAAGATGGCTCCATTCT	ACACAGTCCTTTGCATGCAGAT
KNG1	3827	kininogen 1	AMPL3575846	TCAGCTACGAATTGCTTCCTTCTC	GTGATGGTGTGAGTCAGTGTCT
KRAS	3845	v-Ki-ras2 Kirsten rat sarcoma viral oncogene homolog	AMPL16322052	GTGCAATGAGGGACCAGTACA	CTACTAGGACCATAGGTACATCTTCAGA
KRT14	3861	keratin 14	AMPL1709242	AGGAGCTGGCCTACCTGAA	CTTCTCATACTGGTCACGCATCT
KRT19	3880	keratin 19	AMPL9223556	GCTGGCCTACCTGAAGAAGAAC	GCCATGACCTCATATTGGCTTC
KRT20	54474	keratin 20	AMPL30688193	GGTTCAACTAACGGAGCTGAGA	CTCAACAGCGACTGGAGGTT
KRT5	3852	keratin 5	AMPL6582208	GGTTGATGCACTGATGGATGAGATT	CCTCAGCGATGATGCTATCCAG
KRT7	3855	keratin 7	AMPL26896345	CCTCAACAACAAGTTTGCCTCCT	AGCAATCTGGGCCTCAAAGATG
L1CAM	3897	L1 cell adhesion molecule	AMPL2635283	CCAGGACCATCATTCAGAAGGAA	CGATGCACTCCAGGACCAA
LAMC2	3918	laminin, gamma 2	AMPL27261406	TGGATTCCGCTGCCTCAAC	GAGTTGTCACATCGAGCACTAAGA
LCN2	3934	lipocalin 2	AMPL27707705	CAGGACTCCACCTCAGACCT	TTTTGCGGGTCTTTGTCTTCTCT
LDLR	3949	low density lipoprotein receptor	AMPL3802799	CGTGAGGGCTCTGTCCATT	ACCTCATCCTCTGTGGTCTTCT
LEP	3952	leptin	AMPL6044671	CAAGCTGTGCCCATCCAAAA	GGTGGAGCCCAGGAATGAAG
LEPR	3953	leptin receptor	AMPL11766873	TGTTTGAAAATCACATCTGGTGGAGTAA	GGTGGGCTGGACCAAGAAA
LGALS3	3958	lectin, galactoside-binding, soluble, 3	AMPL11292167	CCCATCTTCTGGACAGCCAA	TTCACCGTGCCCAGAATTGTTA
LIF	3976	leukemia inhibitory factor	AMPL8546820	ACAACAACCTCATGAACCAGATCA	CGGGAAGTCCGTCACGTT
LPA	4018	lipoprotein, Lp(a)	AMPL29229163	CATAGACACAGCACGTTCATTCC	ACAGAGAGGGATATCACAGTAGTCAAAA
LPAR1	1902	lysophosphatidic acid receptor 1	AMPL7577548	GGCTGCCATCTCTACTTCCAT	AGCTTGCTGACTGTGTTCCA
LPIN1	23175	lipin 1	AMPL35514946	CGCCACTCTTGCCCATGAT	TGTCTGTGAGGTCATCCAAGTAGA
LPL	4023	lipoprotein lipase	AMPL3701508	GTGATTCATACTTTAGCTGGTCAGACT	CGCAGGTGCCTTTCCTTTCT
LRG1	116844	leucine-rich alpha-2-glycoprotein 1	AMPL17621664	AGAGCTACCATGTCCTCTTGGA	CGGAACACCTGGCAGTCTTT
LRP5	4041	low density lipoprotein receptor-related protein 5	AMPL7625156	CGACTCCTTCCCCGACTGTAT	AAATAGACACCACCCATGACGAAG
LRRK2	120892	leucine-rich repeat kinase 2	AMPL21521786	GAGGACAGCTCTCATTTCTTGACT	CCAGGAGAGTACCAGACTGTGT
LTA	4049	lymphotoxin alpha (TNF superfamily, member 1)	AMPL9728669	GTGTTGGCCTCACACCTTCA	AGGCACGGTCCGTGTTT
LYZ	4069	lysozyme	AMPL5882633	GTCCAGGGCAAGGTCTTTGA	CATTGTAGTTTGTAGCTCGTGTGTTG
MAP2K1	5604	mitogen-activated protein kinase kinase 1	AMPL10018074	GCAGAAGGTGGGAGAACTGAA	ATTGCGGGTTTGATCTCCAGAT
MAP2K3	5606	mitogen-activated protein kinase kinase 3	AMPL36474922	TGAAGCCCTCCAATGTCCTT	TCAGCTCTGGGTTGATCCTCT
MAPK1	5594	mitogen-activated protein kinase 1	AMPL8508553	GCTCTGGCCCACCCATATC	TGGCTGGAATCTAGCAGTCTCTT
MAPK14	1432	mitogen-activated protein kinase 14	AMPL36223989	GGTTACGTGTGGCAGTGAAGA	CCAGAGACCTTGCAGGTGTAA
MAPK3	5595	mitogen-activated protein kinase 3	AMPL7175442	AGGAGCTCATCTTCCAGGAGAC	TGGGCACAGTGTCCATTTTCT
MAPK8	5599	mitogen-activated protein kinase 8	AMPL35770984	CCCAGCTGACTCAGAACACA	GCTTCAGAAGGATCATACCAGACATT
MAPT	4137	microtubule-associated protein tau	AMPL1350421	GAGCAAGGTGACCTCCAAGT	CAGGGACGTGGGTGATATTGT
MBL2	4153	mannose-binding lectin (protein C) 2, soluble	AMPL3510627	CCTGGCTGCCTCAGAAAGAA	CACACAAGGCCTTCACTTTTTCAAA
MBP	4155	myelin basic protein	AMPL102211	AGGCAGAGCGTCCGACTA	CGGAACCAGGTGGGTTTTCA
MCL1	4170	myeloid cell leukemia sequence 1 (BCL2-related)	AMPL34890495	CAGAAAGTATCACAGACGTTCTCGTA	CTCCAGCAACACCTGCAAAA
MDK	4192	midkine (neurite growth-promoting factor 2)	AMPL116991	GAAGAAGGCGCGCTACAATG	TCCTTGGCATCCAGGCTTG
MDM2	4193	Mdm2, p53 E3 ubiquitin protein ligase homolog (mouse)	AMPL7303511	TGGTTGGATCAGGATTCAGTTTCAG	CCCTGCCTGATACACAGTAACTT
MECP2	4204	methyl CpG binding protein 2 (Rett syndrome)	AMPL4899024	CTCTGCTGGGAAGTATGATGTGTAT	GGGCTCCCTCTCCCAGTTA
MEN1	4221	multiple endocrine neoplasia I	AMPL6546143	CTGGCTGGCTACCACTGTC	GGGATGACATCATTGGCTACTTCAA
MET	4233	met proto-oncogene (hepatocyte growth factor receptor)	AMPL6356343	TGTGTGCATTCCCTATCAAATATGTCAA	GCGCTTCACAGCCTGATGA
MGMT	4255	O-6-methylguanine-DNA methyltransferase	AMPL8704903	CTGAAGGTTGTGAAATTCGGAGAAG	CTGCTGCAGACCACTCTGT
MGST1	4257	microsomal glutathione S-transferase 1	AMPL34087314	CACCCAGGTAATGGATGATGAAGTATT	CCAAATGCTACACAGTCTTCTGGAT
MICA	100507436	MHC class I polypeptide-related sequence A	AMPL7159633	CTGGGAAATAAGACATGGGACAGA	GCTGTTGTCTTCATGGATCTCACA
MITF	4286	microphthalmia-associated transcription factor	AMPL20770024	ACCGGCATTTGTTGCTCAGAATA	GGTCTTGGCTGCAGTTCTCAA
MKI67	4288	antigen identified by monoclonal antibody Ki-67	AMPL9401897	CGAGCGGTGGTTCGACAA	TCTCGTGGGCCACATTTTCTAAA
MLH1	4292	mutL homolog 1, colon cancer, nonpolyposis type 2 (E. coli)	AMPL6964984	CCTTGAGAAAAGCCATAGAAACAGTGTA	CTCCTCGTGCAGGAAGTGAA
MLL	4297	myeloid/lymphoid or mixed-lineage leukemia (trithorax homolog, Drosophila)	AMPL6799295	CCCACCCTGAGTGCCTTAC	TGCCTTGTTTCTAGTGACAGGTT
MME	4311	membrane metallo-endopeptidase	AMPL12179698	CGAAATCACCCATGGCTTCGAT	GCCAGGTCCCAGGAAAAGTTT
MMP1	4312	matrix metallopeptidase 1 (interstitial collagenase)	AMPL8873683	GGACCTGGAGGAAATCTTGCT	TCCAAGAGAATGGCCGAGTTC
MMP13	4322	matrix metallopeptidase 13 (collagenase 3)	AMPL10098952	CTTCCCAGTGGTGGTGATGAA	CATTTCTCGGAGCCTCTCAGT
MMP14	4323	matrix metallopeptidase 14 (membrane-inserted)	AMPL28126753	TGAGGAATAACCAAGTGATGGATGGATA	ACGCCTCATCAAACACCCAAT
MMP19	4327	matrix metallopeptidase 19	AMPL8346069	GCTTGGGCACTCCCGATATT	TCTTCTTCTTCCTCATCCCTTATCACT
MMP2	4313	matrix metallopeptidase 2 (gelatinase A, 72kDa gelatinase, 72kDa type IV collagenase)	AMPL30209982	GTGCTCCACCACCTACAACTT	TCAGTGGTGCAGCTGTCATAG
MMP3	4314	matrix metallopeptidase 3 (stromelysin 1, progelatinase)	AMPL8346216	GTGGATGCCGCATATGAAGTTACTA	ATCGATTTTCCTCACGGTTGGA
MMP7	4316	matrix metallopeptidase 7 (matrilysin, uterine)	AMPL11759516	GGGAACTGCTGACATCATGATTG	CCAGCGTTCATCCTCATCGAAG
MMP9	4318	matrix metallopeptidase 9 (gelatinase B, 92kDa gelatinase, 92kDa type IV collagenase)	AMPL27989111	CTTTGACAGCGACAAGAAGTGG	CCCTCAGTGAAGCGGTACA
MPO	4353	myeloperoxidase	AMPL6237375	GGGAGAGGCTCTACCAGGAA	GTGGGTCCACTGAGTCATTGTA
MSH2	4436	mutS homolog 2, colon cancer, nonpolyposis type 1 (E. coli)	AMPL4542401	CTCTGGCTGCCTTGCTGAATA	TCTGCCTCAATTCTGCATCTTCTAC
MSLN	10232	mesothelin	AMPL7307061	CAGCTGGACGTCCTCTATCC	GCCAAGTCCATGCTCACATTCT
MST1R	4486	macrophage stimulating 1 receptor (c-met-related tyrosine kinase)	AMPL9398429	GCCCAGAATCGAATCCAATGTG	CTCAGGTGGCAACATGATACCAA
MT1A	4489	metallothionein 1A	AMPL29743999	CCTTCCACGTGCGCCTTATA	GCACTCTTTGCATTTGCAGGA
MT2A	4502	metallothionein 2A	AMPL30059936	CCTCCAAGTCCCAGCGAAC	AGGAGGTGCATTTGCACTCTTT
MTA1	9112	metastasis associated 1	AMPL28508936	AGATGGAGGAGTGGTCTGCAT	CGGTGGTCTTCCACATGTAGTAGTA
MTHFR	4524	methylenetetrahydrofolate reductase (NAD(P)H)	AMPL29530306	CACCGACATGGGCATCACT	GCAGCATCGTTGTCTTTGATTGG
MTOR	2475	mechanistic target of rapamycin (serine/threonine kinase)	AMPL27877510	GGAAGAGGCATCTCGTTTGTACT	GCCTCCATTAAATCTCGACCATAGG
MTR	4548	5-methyltetrahydrofolate-homocysteine methyltransferase	AMPL2002728	GGACTCTTTCCGGACAGACA	AGAGGACATAGGCTGTTGTACATTTTC
MUC1	4582	mucin 1, cell surface associated	AMPL10434861	CCCGGGATACCTACCATCCTA	CACTGCTGGGTTTGTGTAAGAG
MUC16	94025	mucin 16, cell surface associated	AMPL15019677	CCACTGGCTCGGAGAGTAG	CCCAGTTAAGGGCTCATTTCTGTT
MUC2	4583	mucin 2, oligomeric mucus/gel-forming	AMPL8871912	AAACCAGGTGGAGACACAGAATT	GCATATCAGCCCCACAGAGA
MUC4	4585	mucin 4, cell surface associated	AMPL31213936	GAATGACAAGCCCTACCTCTGT	CCCAGCCCATTGAAGGTGTA
MUSK	4593	muscle, skeletal, receptor tyrosine kinase	AMPL26893352	GGGCTCCTGAATCCCACAA	TCACTCGGTCTTTCACACTCTCT
MVP	9961	major vault protein	AMPL29933535	AGTGGAGGTCGTGGAGATCATT	GGGAGGTACGCCCCTACT
MX1	4599	myxovirus (influenza virus) resistance 1, interferon-inducible protein p78 (mouse)	AMPL6647779	TTGCAAAGAAGGAAGATGGTTGTTTC	ATACTGGCTGCACAGGTTGT
MYCN	4613	v-myc myelocytomatosis viral related oncogene, neuroblastoma derived (avian)	AMPL26906088	GAGGACACCCTGAGCGATT	TCTTGGGACGCACAGTGATG
MYD88	4615	myeloid differentiation primary response 88	AMPL10622065	TGCAGAGCAAGGAATGTGACTT	GGTGTAGTCGCAGACAGTGA
MYH7	4625	myosin, heavy chain 7, cardiac muscle, beta	AMPL1998124	CCAGGCCTTTTGACCTCAAGA	CATCACCTGGTCCTCCTTCAC
MYLK	4638	myosin light chain kinase	AMPL17248946	CGATTTAGAAGTTGTGGAGGGAAGTG	CAGTTCCCGTCCTCATCGT
NAMPT	10135	nicotinamide phosphoribosyltransferase	AMPL28995710	GCTGTTCCTGAGGGCTTTGT	CTCTCTAGAATTTGTGGCCACTGT
NAT2	10	N-acetyltransferase 2 (arylamine N-acetyltransferase)	AMPL7195	TGGAAGGGAGAGCACTTTATTACAGA	TTTCCAAGTCCAATTTGTTCCTAGAGTT
NBN	4683	nibrin	AMPL11472616	CAACATACGTAGCTGACACAGAATCA	AGCTTGTTTTGCAGGACTCCTT
NCAM1	4684	neural cell adhesion molecule 1	AMPL15803418	TGACCCTGAAGAGCATCCAGTA	TCCCCTCCCAAGTGTACACA
NCOA3	8202	nuclear receptor coactivator 3	AMPL16971012	TGAACCCCATGCCCATGTC	AAGATGGATGCCTGGAACAATGAT
NES	10763	nestin	AMPL13097364	TGGCTCCAAGACTTCCCTCA	ACAGGTGTCTCAAGGGTAGCA
NEUROD1	4760	neuronal differentiation 1	AMPL8735485	GAGACTATCACTGCTCAGGACCTA	TGCTCCTCGTCCTGAGAACT
NEUROG1	4762	neurogenin 1	AMPL26988709	CCTGAGCCGCTTGTTAGGT	GCCAGTCACAAAGGAGGTTTTG
NF1	4763	neurofibromin 1	AMPL3996151	GCCTGCAGATGTGGATCTAATGATT	GTGATGATTCGATGGAGTGAATTTACC
NF2	4771	neurofibromin 2 (merlin)	AMPL6592465	GTACGGTGTGAACTACTTTGCAATC	ACGAGATGTTTCGGATTTCATTCCA
NFATC1	4772	nuclear factor of activated T-cells, cytoplasmic, calcineurin-dependent 1	AMPL17622498	CATCACAGGGAAGACCGTGT	AGTTCAATGTCGGAGTTTCTGAGTTT
NFE2L2	4780	nuclear factor (erythroid-derived 2)-like 2	AMPL28679895	CTCAGGTAGCCCCTGTTGATT	GTTTGGCTTCTGGACTTGGAAC
NFKB1	4790	nuclear factor of kappa light polypeptide gene enhancer in B-cells 1	AMPL27136949	TGCACCTAGCTGCCAAAGAA	CAGCAAACATGGCAGGCTATTG
NFKBIA	4792	nuclear factor of kappa light polypeptide gene enhancer in B-cells inhibitor, alpha	AMPL31900930	GGTGTCCTTGGGTGCTGAT	AATAGCCCTGGTAGGTAACTCTGT
NGF	4803	nerve growth factor (beta polypeptide)	AMPL6954728	CGTCCGGACCCAATAACAGT	GACATTGCTCTCTGAGTGTGGTT
NGFR	4804	nerve growth factor receptor	AMPL11016506	CGGCACGTATTCCGACGA	GGTGTGGACCGTGTAATCCA
NKX2-1	7080	NK2 homeobox 1	AMPL1445099	TCTGGCCCCGGATGGTA	GCCATGTTCTTGCTCACGTC
NME1	4830	NME/NM23 nucleoside diphosphate kinase 1	AMPL22389058	GCGTACCTTCATTGCGATCAAA	GGTCAACGTAGTGTTCCTTGAGAAG
NOD2	64127	nucleotide-binding oligomerization domain containing 2	AMPL36904319	TCAGCCAGTATGAATGTGATGAAATCA	GGGCCAATGGGACTGGTAA
NOS1	4842	nitric oxide synthase 1 (neuronal)	AMPL10262772	CACGCTTCCTCAAGGTCAAGA	GTCTTCAGGCCTCCTTGCAT
NOS2	4843	nitric oxide synthase 2, inducible	AMPL5150587	TCTCGGCCACCTTTGATGAG	ATTTGAGCTCAGATGTTCTTCACTGT
NOS3	4846	nitric oxide synthase 3 (endothelial cell)	AMPL6459737	CACCTCGTCCCTGTGGAAA	CCTGGCCTTCTGCTCATTCTC
NOTCH1	4851	notch 1	AMPL33493342	CCGACGCACAAGGTGTCTT	GTCGGCGTGTGAGTTGATGA
NOTCH2	4853	notch 2	AMPL35823019	CCTGCCCACAAGGCTACAA	GAGGTCCTGCATAACCCTTCA
NOTCH4	4855	notch 4	AMPL27569053	CACTCAGGGCCATGTCTCAA	CACACAGGTACCCCCATTGAA
NOX1	27035	NADPH oxidase 1	AMPL13818713	GCGTCTGCTCTCTGCTTGAA	CACCAGCTTGTGGAAGGTGA
NPHS1	4868	nephrosis 1, congenital, Finnish type (nephrin)	AMPL30455867	CTGGGCACTTGTATGATGAGGTA	CGGCCACCTGGTCATAGAT
NPM1	4869	nucleophosmin (nucleolar phosphoprotein B23, numatrin)	AMPL8187368	GGTTCAGGGCCAGTGCATA	GTGGAACCTTGCTACCACCTC
NPPA	4878	natriuretic peptide A	AMPL27662563	CCGTGAGCTTCCTCCTTTTACT	CGACCTCATCTTCTAAAGGCATCTT
NPPB	4879	natriuretic peptide B	AMPL8348027	ACGAAGCCCCAAGATGGTG	AGCCCCTTGTGGAATCAGAAG
NPY	4852	neuropeptide Y	AMPL5095880	GAAAGCACAGAAAATGTTCCCAGAA	GGCTGCATGCATTGGTAGGAT
NQO1	1728	NAD(P)H dehydrogenase, quinone 1	AMPL4562890	CGCGACTCCCACAAGGTT	GCCAGTACGATCAGTGCTCTTC
NR1H3	10062	nuclear receptor subfamily 1, group H, member 3	AMPL28616348	ACTGCCCCATGGACACCTA	CATGAGCCTGTTCCTCCTCTTG
NR1H4	9971	nuclear receptor subfamily 1, group H, member 4	AMPL6838222	CGTCTGGGCATTCTGACCT	GATAACAATTGCTGTAAGCAGAGCAT
NR3C1	2908	nuclear receptor subfamily 3, group C, member 1 (glucocorticoid receptor)	AMPL204456	GGATCTGGAGATGACAACTTGACTT	GGGAGGTGGTCCTGTTGTTG
NR3C2	4306	nuclear receptor subfamily 3, group C, member 2	AMPL6602859	GGCGACCTGTCGTCTAGAA	GCATCCTGAAGCCTCATCCC
NRAS	4893	neuroblastoma RAS viral (v-ras) oncogene homolog	AMPL11267387	AGCAGGTGGTGTTGGGAAAA	CAGCTGTATCCAGTATGTCCAACAA
NRG1	3084	neuregulin 1	AMPL24254035	TCCTTCGGTGTGAAACCAGTTC	GTGATGCTTTGTTAATGCGAAGTTCT
NRP1	8829	neuropilin 1	AMPL29210761	GTGGACTCCCGGAGAGGAT	GAGCTAACGTCGATCTTGTAAGTCTT
NTF3	4908	neurotrophin 3	AMPL2755960	CATGTCGACGTCCCTGGAA	ACTCCTTTGATCCATGTTGTTACCTTG
NTRK1	4914	neurotrophic tyrosine kinase, receptor, type 1	AMPL8535703	CAGGGACTGGTGGTCAAGATT	CGCTCTCGGTGGTGAACTT
NTRK2	4915	neurotrophic tyrosine kinase, receptor, type 2	AMPL26930768	CAAGAATATTCCCCTGGCAAACC	TCCCAATACATATTAGGAACCGGATCA
OCLN	100506658	occludin	AMPL10992748	CCATCTGACTATGTGGAAAGAGTTGAC	ATCCACAGGCGAAGTTAATGGAA
OGG1	4968	8-oxoguanine DNA glycosylase	AMPL30677477	GGTTCTGCCTTCTGGACAATCTTT	CTGCTAGCCTGGCTCTTGT
OPRM1	4988	opioid receptor, mu 1	AMPL734256	CTCTTCAGCCATTGGTCTTCCT	GGCATAATGAAGGCGAAGATGAAAA
OSM	5008	oncostatin M	AMPL31256885	GCTATAGGCAGCTGCTCGAAA	CCTGCAGTGCTCTCTCAGTTTAG
OXT	5020	oxytocin/neurophysin I prepropeptide	AMPL6495602	CCGCCTGCTACATCCAGAA	CTCTTCCGCGCAGCAGATAT
PAK1	5058	p21 protein (Cdc42/Rac)-activated kinase 1	AMPL10365379	GGAGGCTCCTTGACAGATGTG	CCCAACAGAATATTGTCACTCTTGATGT
PARK2	5071	parkinson protein 2, E3 ubiquitin protein ligase (parkin)	AMPL27222279	TTTGCCTTCTGCCGGGAAT	TGGTTTCTTTGGAGGCTGCTT
PARK7	11315	parkinson protein 7	AMPL12066978	GCTTCCAAAAGAGCTCTGGTCAT	GACCACATCACGGCTACACT
PARP1	142	poly (ADP-ribose) polymerase 1	AMPL7740822	GGTGGACATCGTTAAAGGAACCAA	TCCTCCTTGGACGGCATCT
PAX3	5077	paired box 3	AMPL18067076	CAACGCCTGACGTGGAGAA	AGGATGCGGCTGATGGAAC
PAX6	5080	paired box 6	AMPL5322742	GTTCCAACGGAGAAGATTCAGATGA	CTCGGGCAAACACATCTGGATA
PCK2	5106	phosphoenolpyruvate carboxykinase 2 (mitochondrial)	AMPL30266644	GAGGGCATCCACATCTGTGA	GCTCTCTACTCGTGCCACAT
PCNA	5111	proliferating cell nuclear antigen	AMPL20801767	GACGGAGTGAAATTTTCTGCAAGT	GAAGTTCAGGTACCTCAGTGCAAA
PCSK5	5125	proprotein convertase subtilisin/kexin type 5	AMPL10803060	CCAACCACTGGGCAGTCAA	GATAACTGACCTTTTAATCGTCCTGCTA
PDCD1	5133	programmed cell death 1	AMPL29695097	GCGGCCAGGATGGTTCTTA	GTTTAGCACGAAGCTCTCCGAT
PDCD6	10016	programmed cell death 6	AMPL12822865	ACCGGCTCTCTGACCAGTT	CGTCCTGATCCGTGTCGTA
PDGFA	5154	platelet-derived growth factor alpha polypeptide	AMPL9054458	GTCCGCCAACTTCCTGATCT	TTGGCTTCTTCCTGACGTATTCC
PDGFB	5155	platelet-derived growth factor beta polypeptide	AMPL10511493	CACTGAAGGAGACCCTTGGAG	CGAATCAGGCATCGAGACAGA
PDGFRA	5156	platelet-derived growth factor receptor, alpha polypeptide	AMPL27093990	ACGGTGAAAGACAGTGGAGATTAC	ATGCAGGTTGACAGCTTCCA
PDGFRB	5159	platelet-derived growth factor receptor, beta polypeptide	AMPL6946491	CTCCAACTACATGGCCCCTTA	GCCAGAAACTCCATGCCATTG
PDPN	10630	podoplanin	AMPL26971483	GACCGCTATAAGTCTGGCTTGA	ACTGGTGGCCACGTTTGAG
PDX1	3651	pancreatic and duodenal homeobox 1	AMPL2475079	CAGCTGCCTTTCCCATGGAT	ACTCCTTCTCCAGCTCTAGCAG
PDYN	5173	prodynorphin	AMPL7946792	CAGGATGGTCCCAAACCTATCA	CCCCAAGTCCTCCTTGTCATT
PECAM1	5175	platelet/endothelial cell adhesion molecule 1	AMPL5013980	GCCCCATTGTTCCCGGTT	GGCACTGCCCACAAGTCA
PEPD	5184	peptidase D	AMPL5387023	ATCTACTTCATCGACCACCTCCT	CAGCTCTATGCCGCTGTCA
PFKFB4	5210	6-phosphofructo-2-kinase/fructose-2,6-biphosphatase 4	AMPL29623322	CTGAAGAAGATCTGGATGCCATACA	CGAGTCAGCTTCTTGGAGATGTAG
PGR	5241	progesterone receptor	AMPL5432601	GAGCTCATCAAGGCAATTGGTTT	TGCCCGGGACTGGATAAATG
PHOX2A	401	paired-like homeobox 2a	AMPL28315000	CGTTTTCGCTGAGACCCACTA	GCTCCTGTTTGCGGAACTTG
PIK3C3	5289	phosphatidylinositol 3-kinase, catalytic subunit type 3	AMPL7859046	GCTGCAGTGGTGGAACAGATT	CTCTTCCTTGCTGGTTACTCTGAAG
PIK3CA	5290	phosphatidylinositol-4,5-bisphosphate 3-kinase, catalytic subunit alpha	AMPL27428910	CCCTTATGTGACAATGTGAACACTCA	AGCACCCTTTCGGCCTTT
PIK3CG	5294	phosphatidylinositol-4,5-bisphosphate 3-kinase, catalytic subunit gamma	AMPL7054803	TCTATGCCTCCTGCCATATGGT	AGCCAGTGATTCAGGACTTCATC
PIK3R1	5295	phosphoinositide-3-kinase, regulatory subunit 1 (alpha)	AMPL15796294	GAAGAAGCAGGCAGCTGAGTAT	CCCAACCACTCGTTCAACTTC
PIN1	5300	peptidylprolyl cis/trans isomerase, NIMA-interacting 1	AMPL29626796	GGTGAAGCACAGCCAGTCA	CTGAACTGTGAGGCCAGAGAC
PINK1	65018	PTEN induced putative kinase 1	AMPL14331715	ACCAAGAGGCTCAGCTACCT	TGTTCACCCCAGAGGCTTAGA
PLA2G4A	5321	phospholipase A2, group IVA (cytosolic, calcium-dependent)	AMPL35365475	GCCACACAGGACTCCTTTGA	CAAGGGATACGGCAGGTTAAATGT
PLA2G7	7941	phospholipase A2, group VII (platelet-activating factor acetylhydrolase, plasma)	AMPL8302951	TTGGCATTGACCTGGCATCT	CCTCTTGTTTCAGGGTTCTAAGGT
PLAT	5327	plasminogen activator, tissue	AMPL6551540	CCGCTGCACATCACAACATTT	CGGCCATCGTTCAGACACA
PLAU	5328	plasminogen activator, urokinase	AMPL9700188	AACATGTGTGTCCAACAAGTACTTCT	GTGTCAGTGCTGGCCTTTC
PLAUR	5329	plasminogen activator, urokinase receptor	AMPL11346393	GGTGCATGCAGTGTAAGACCAA	TGGTCTTCTCTGAGTGGGTACAG
PLK1	5347	polo-like kinase 1	AMPL27296096	CCAGTACCTGCACCGAAACC	GTCCCACACAGGGTCTTCTTC
PML	5371	promyelocytic leukemia	AMPL17463472	CGCAAGACCAACAACATCTTCT	TGCGCTGATGTCGCACTT
PMP22	5376	peripheral myelin protein 22	AMPL17724027	GCCAGAATGCTCCTCCTGTT	TCCTGAGGAAGAGGTGCTACAG
POLG	5428	polymerase (DNA directed), gamma	AMPL3155665	ACATCAGCAGTGTCAACAGTCT	CCTGGGCACAGTACTGCAT
POMC	5443	proopiomelanocortin	AMPL4039573	GCCTCCATGGAAGTGCGT	GCTGCTCGTCGCCATTTC
PON1	5444	paraoxonase 1	AMPL1929143	CCATCCCAATGGCATGAAAATCTT	CAACTGTACTGCCTTGCAACA
POSTN	10631	periostin, osteoblast specific factor	AMPL28084633	GAAAGTAAAAGTTGGCCTTAATGAGCTT	GCACCGTTTCTCCCTTGCT
POU5F1	5460	POU class 5 homeobox 1	AMPL6780983	AGAGGCAACCTGGAGAATTTGTT	GTCGCTGCTTGATCGCTTG
PPARA	5465	peroxisome proliferator-activated receptor alpha	AMPL2964662	GCAAGAAATGGGAAACATCCAAGAGA	GGGCTCGAAGCTGGTGAAA
PPARG	5468	peroxisome proliferator-activated receptor gamma	AMPL33781908	GCCCTTCACTACTGTTGACTTCT	GGAGATGCAGGCTCCACTTT
PPARGC1A	10891	peroxisome proliferator-activated receptor gamma, coactivator 1 alpha	AMPL12102485	CATGTGCAACCAGGACTCTGA	CCACCCAGAAAGCTGTCTGT
PPP1R1B	84152	protein phosphatase 1, regulatory (inhibitor) subunit 1B	AMPL15249643	CCCCTCTGGATGAGTCCGA	CTCCACTTCCTCCTGGGAGAT
PPP3CA	5530	protein phosphatase 3, catalytic subunit, alpha isozyme	AMPL4724008	TGGAAGAGAGTGTTGCATTGAGAA	CCCCGACTTCAAAGAGCTTCA
PRDX1	5052	peroxiredoxin 1	AMPL10265200	ACTGGGACCCATGAACATTCC	TCATTTACAGTGATCTGCCGAAGAA
PRF1	5551	perforin 1 (pore forming protein)	AMPL29459941	GGTGGAGTGCCGCTTCTAC	GGGTGCCGTAGTTGGAGATAA
PRKAA1	5562	protein kinase, AMP-activated, alpha 1 catalytic subunit	AMPL28004560	GGAAGAATCCTGTGACAAGCACTTA	TGATCCCGATCTCTGTGGAGTAG
PRKCA	5578	protein kinase C, alpha	AMPL7849134	CCACACTAAATCCGCAGTGGAAT	TCAGCTCCGAAACTCCAAAGG
PRKCB	5579	protein kinase C, beta	AMPL7639957	TGCTTATCAGCCCTATGGGAAGT	ACTTGGGATAGGCTACGTTGTG
PRKCD	5580	protein kinase C, delta	AMPL21697716	GTGGGACCTACGGCAAGAT	TGAGGGCCTTGATGGCAAAG
PRKCE	5581	protein kinase C, epsilon	AMPL27729990	TTCTATGCTGCAGAGGTCACATC	ATTCAGAATCCCTTCCTTGCACAT
PRKCG	5582	protein kinase C, gamma	AMPL7990740	CACCTACCCCAAGTCGCTTT	AGCCGCTCCCAGTCAATC
PRKCZ	5590	protein kinase C, zeta	AMPL8331039	TCAACTTCCTGCACGAGAGG	TCCGCAGAAAGTGCTCGTT
PRKDC	5591	protein kinase, DNA-activated, catalytic polypeptide	AMPL13027983	AAAGTTAGCAGGTGCCAATCCA	GAAAGCCCACTCTCTGGTTCT
PRL	5617	prolactin	AMPL10381166	GTGACCCTTCGAGACCTGTT	GGAAGAAGTGTGGCAGCTGTT
PRNP	5621	prion protein	AMPL4550048	CGGCTTGGCTTCGCTTTTC	GTGTTCCATCCTCCAGGCTTC
PROC	5624	protein C (inactivator of coagulation factors Va and VIIIa)	AMPL5038575	CACGCATTACTGCCTAGAGGA	GTGACTGCGCTTCTTCTCCAT
PROM1	8842	prominin 1	AMPL29302322	GGTGCATCCATCAAGTGAAACCT	TGGACCAGGCCATCCAAATC
PRTN3	5657	proteinase 3	AMPL9031953	AATGTCACCGTGGTCACCTT	CCCCAGATCACGAAGGAGTCT
PSEN1	5663	presenilin 1	AMPL14470	CCGGAAGCTCAAAGGAGAGTAT	GCGATGAGGCCCTAGATGAC
PTCH1	5727	patched 1	AMPL2735774	TCGCGGTGGGATTAAAAGCA	GGGTCTGTATCATGAGTTGAGGATTAA
PTEN	5728	phosphatase and tensin homolog	AMPL1258705	AGCGTGCAGATAATGACAAGGAA	GATTTGACGGCTCCTCTACTGT
PTGER4	5734	prostaglandin E receptor 4 (subtype EP4)	AMPL6055159	ACAAGGTGAAAGCAGGTTGGA	CCCCGGGAGTGGACATGATA
PTGES	9536	prostaglandin E synthase	AMPL28136630	CGGAGGCCCCCAGTATTG	AGTGCATCCAGGCGACAAAA
PTGS1	5742	prostaglandin-endoperoxide synthase 1 (prostaglandin G/H synthase and cyclooxygenase)	AMPL6258539	GCACCAACCTCATGTTTGCC	GATACTGACGCTCCAGATTGTCT
PTGS2	5743	prostaglandin-endoperoxide synthase 2 (prostaglandin G/H synthase and cyclooxygenase)	AMPL4233520	CCAGAGCAGGCAGATGAAATACC	AGCTCCACAGCATCGATGTC
PTH	5741	parathyroid hormone	AMPL3827854	TGTCATGTTGGCAATTTGTTTTCTTACA	ATCCTGCAGCTTCTTACGCA
PTH1R	5745	parathyroid hormone 1 receptor	AMPL6646500	GAATCAGACAAGGGATGGACATCT	GTCCCATTCCGGCAGACA
PTHLH	5744	parathyroid hormone-like hormone	AMPL21470145	GAGACTGGTTCAGCAGTGGAG	CTTGGATGGACTTCCCCTTGT
PTK2	5747	PTK2 protein tyrosine kinase 2	AMPL27593575	GGAACGTTCTCCTGGTGCAA	TGTGACTGTCCACTATCTTCTGAATGA
PTK2B	2185	PTK2B protein tyrosine kinase 2 beta	AMPL17297527	GCTATGGGCTGAGGCTGAAG	CTTCTGGCAAGTAGCGGATTTG
PTN	5764	pleiotrophin	AMPL7836045	GCTGAGTGCAAGCAAACCAT	CTTCAGACTTCCAGTTCTGGTCTTC
PTP4A3	11156	protein tyrosine phosphatase type IVA, member 3	AMPL17089290	GTGGAGGTGAGCTACAAACACA	CTCCAGCGGCGTTTTGTC
PTPN1	5770	protein tyrosine phosphatase, non-receptor type 1	AMPL8855164	TCCTACCTGGCTGTGATCGAA	TGGCTCCAGGATTCGTTTGG
PTPN11	5781	protein tyrosine phosphatase, non-receptor type 11	AMPL7836151	GCGGATGGTGTTCCAAGAAAA	GCGCTTTCTTTGACGTTCCTAA
PTPN22	26191	protein tyrosine phosphatase, non-receptor type 22 (lymphoid)	AMPL33902815	CCACCTCCTCTCCCAGAAAGAA	CCAGGAGTCTTCAGTGTCTGTTTTG
PTPRA	5786	protein tyrosine phosphatase, receptor type, A	AMPL15961962	AAGCTGGGAGCCATTCCAA	GGTTAATTTCCTCTTCCAGCTTGTC
PTPRC	5788	protein tyrosine phosphatase, receptor type, C	AMPL8496138	GTAAAACCGAATCTGACATCATCACCTA	GAAGTCAGCCGTGTCCCTAA
PTTG1	9232	pituitary tumor-transforming 1	AMPL29772431	CACCTGTGAAGATGCCCTCT	ACAAATACACACAAACTCTGAAGCACTA
PTX3	5806	pentraxin 3, long	AMPL10952016	GCTCTCTGGTCTGCAGTGT	GAGCTTGTCCCATTCCGAGT
PYCARD	29108	PYD and CARD domain containing	AMPL12613546	CCTCAGTCGGCAGCCAAG	CACTGCCTGGTACTGCTCAT
RAC1	5879	ras-related C3 botulinum toxin substrate 1 (rho family, small GTP binding protein Rac1)	AMPL32957099	CATCATCCTAGTGGGAACTAAACTTGA	GCCGAGCACTCCAGGTATTTTA
RAF1	5894	v-raf-1 murine leukemia viral oncogene homolog 1	AMPL7972359	CACAGATCCTTCTAAGACAAGCAACA	ACTGCACAGCACTCTGGTT
RARA	5914	retinoic acid receptor, alpha	AMPL6441312	ACATGTTCCCCAAGATGCTAATGA	TGTCCAGGCCCTCTGAGTT
RARB	5915	retinoic acid receptor, beta	AMPL3877085	CACTCTGCCAGCTGGGTAAAT	AGTGAAACCAGGCAGACGTT
RARG	5916	retinoic acid receptor, gamma	AMPL2210566	CAGTACTGCCGGCTACAGA	CTTGGTGATGAGCTCTTCTAACTGA
RASSF1	11186	Ras association (RalGDS/AF-6) domain family member 1	AMPL17627221	CCGCAAGTTTGCACTCTTTGA	CCAGAGTCATTTTCCTTCAGGACAAA
RASSF5	83593	Ras association (RalGDS/AF-6) domain family member 5	AMPL21733251	AGAACTGCCTGGGCATGAAA	GCCAGGTTCACCTCCTTGATG
RB1	5925	retinoblastoma 1	AMPL4177352	CGGTCTTCATGCAGAGACTGA	GTGAAATATAGATGTTCCCTCCAGGAAT
RBL2	5934	retinoblastoma-like 2 (p130)	AMPL27471829	CGTCTTCACACCATGCTGACA	GTCTGGCTGGAAATGCTGAGA
RBP4	5950	retinol binding protein 4, plasma	AMPL12248500	AGGACCCTGCCAAGTTCAAG	CACAGGTGCCATCGAGGTT
RCAN1	1827	regulator of calcineurin 1	AMPL30402020	AGATGCGACCCCAGTCATAAAC	TTCCTCCTTCTCTTGATCACTCTCA
RECK	8434	reversion-inducing-cysteine-rich protein with kazal motifs	AMPL36857087	GCCAGCCAGAGATGTGGAAA	CTGTGTGGTCTTCAGGGAATTTG
REG4	83998	regenerating islet-derived family, member 4	AMPL13874837	AGGGTAGGAGGAAGATGGCT	TGAAGTAACCATAGCAATTGGACTTGT
RELA	5970	v-rel reticuloendotheliosis viral oncogene homolog A (avian)	AMPL37010581	ATCTGCCGAGTGAACCGAAA	GTGCACATCAGCTTGCGAAAA
REN	5972	renin	AMPL3228532	CAGACTGAGGGAAGCATGGA	GCTTTCTCGGATTGAGGGCATT
RET	5979	ret proto-oncogene	AMPL35555716	GCGGCTCTTCAACCTTCTGA	ATCTTCTCCAGGTCTTTGCTGATG
RETN	56729	resistin	AMPL31694259	ATGAAAGCTCTCTGTCTCCTCCT	TCCAGGCCAATGCTGCTTA
RFC1	5981	replication factor C (activator 1) 1, 145kDa	AMPL8981901	CAAGGCTCTGGGCTCCAAA	ACATTTCCTGTTACTTTTCCCCCATAA
RHO	6010	rhodopsin	AMPL5670226	CCAACTTCGGTCCCATCTTCAT	CGTCACCCAGTGGGTTCTT
RHOA	387	ras homolog family member A	AMPL7739685	CCATCATCCTGGTTGGGAATAAGAA	CTGAACACTCCATGTACCCAAAAG
RHOC	389	ras homolog family member C	AMPL1682108	CCTCATCGTCTTCAGCAAGGAT	GGCCGCAGTCGATCATAGT
RNASEL	6041	ribonuclease L (2,5-oligoisoadenylate synthetase-dependent)	AMPL37336800	GACCTCATTCATCGTCTCTTCCA	AGATTTTCGTGTTTTGATGTCGGATTC
RNF2	6045	ring finger protein 2	AMPL12231588	GAACCTTGATACAGCCAGTGAGA	GTGCGTAATAAAGTTCCATGGGTTT
RPS6KB1	6198	ribosomal protein S6 kinase, 70kDa, polypeptide 1	AMPL7785472	GTCGACAGCCCAGATGACT	GCTGCCAATAAATCTTCGAGGTGAT
RTN4	57142	reticulon 4	AMPL33044110	GTGATCCAAGCTATCCAGAAATCAGAT	GAGGCGCCTGAGTTCCTTT
RTP3	83597	receptor (chemosensory) transporter protein 3	AMPL14456079	GCAATACCAGCAGTGGACCTT	CATCTCTGGGTAAACACCCTCATC
RUNX1	861	runt-related transcription factor 1	AMPL10934354	GCTACCGCAGCCATGAAGAA	TGTGATTTTGATGGCTCTGTGGTA
RUNX2	860	runt-related transcription factor 2	AMPL2467814	CACCTTGACCATAACCGTCTTCA	CTGAGGCGGTCAGAGAACA
RUNX3	864	runt-related transcription factor 3	AMPL28547499	GGCAGGCAATGACGAGAACTA	GGGTTGGTGAACACAGTGATG
RXRA	6256	retinoid X receptor, alpha	AMPL10465754	GACAACAAGGACTGCCTGATTG	CGACTCCACCTCATTCTCGTT
RXRB	6257	retinoid X receptor, beta	AMPL34775966	AAATGCGTGACATGAGGATGGA	GTTTGCAGTAGGTCTCCAGTGA
RXRG	6258	retinoid X receptor, gamma	AMPL13494817	GCTCAGTTTCCGTGCAGGAT	CCGACTTGTCCATCTGCATGT
S100A4	6275	S100 calcium binding protein A4	AMPL9652473	GCAAAGAGGGTGACAAGTTCAAG	CCACCTCGTTGTCCCTGTT
S100A7	6278	S100 calcium binding protein A7	AMPL6916342	AAACACACACATCTCACTCATCCTT	AATCTTGTCATCACGTCTGGTGTATTT
S100A8	6279	S100 calcium binding protein A8	AMPL8121313	GCAGCTGGCCAAGCCTAA	CGTCGATGATAGAGTTCAAGGCTTTC
S100A9	6280	S100 calcium binding protein A9	AMPL8830067	TCAAAGAGCTGGTGCGAAAAGA	GCCTCGCCATCAGCATGAT
S100B	6285	S100 calcium binding protein B	AMPL28673514	TCATCGACGTTTTCCACCAATATTCT	GTGTTTCCATGACTTTGTCCACAAC
SAA1	6288	serum amyloid A1	AMPL22537525	TCTGACATGAGAGAAGCCAATTACATC	GAATCTCTGGATATTCTCTCTGGCATC
SCARB1	949	scavenger receptor class B, member 1	AMPL27719618	ACTCCGACTCTGGGCTCTT	GCCACATTTGCCCAGAAGTT
SCGB1A1	7356	secretoglobin, family 1A, member 1 (uteroglobin)	AMPL8233357	TGAGGCTGCCATGGAACTTT	ATTACACAGTGAGCTTTGGGCTATT
SCGB2A2	4250	secretoglobin, family 2A, member 2	AMPL10271515	TGCCACTACAAATGCCATAGATGAAT	GTGAGCCAAAGGTCTTGCAG
SCN5A	6331	sodium channel, voltage-gated, type V, alpha subunit	AMPL7364074	CGGCTACACCAGCTTCGAT	CCCAGGAAGATGACAAGCATGA
SDC1	6382	syndecan 1	AMPL11313720	GCCAAGCTGACCTTCACACT	CGTATTCTCCCCCGAGGTTT
SDHAF1	644096	succinate dehydrogenase complex assembly factor 1	AMPL3691055	GGAGTCTCCCCTCTCCTGTATTTA	CTCATGGTCCTGGCTTGTCA
SELE	6401	selectin E	AMPL5193257	GGCTTCAGTGGACTCAAGTGT	GCTTGGCAGGTAACCCCTATC
SELL	6402	selectin L	AMPL2108765	AAACAAAGATGCAGGCAAATGGAA	CCCACATCACAGTTGCAGGT
SELP	6403	selectin P (granule membrane protein 140kDa, antigen CD62)	AMPL10778086	GGAACTACACCTGCTCCTGTTAC	GGAAGCTGCACTGCGAGTTA
SERP1	27230	stress-associated endoplasmic reticulum protein 1	AMPL24913494	GATGGTCGCCAAGCAAAGG	CAACAAAAATGAAGAGAGCCAATAACCA
SERPINB1	1992	serpin peptidase inhibitor, clade B (ovalbumin), member 1	AMPL14565945	ACGTGGAGCGTCTTATATTCTGAAAC	TTGCATCTTCAGAGGCATGCT
SERPINB3	6317	serpin peptidase inhibitor, clade B (ovalbumin), member 3	AMPL13259846	AGACCAGTGTGGAATCTGTTGATTTT	TCACAAGAACCAATGTGGTATTGCT
SERPINB5	5268	serpin peptidase inhibitor, clade B (ovalbumin), member 5	AMPL11163127	AACGACCAGACCAAAATCCTTGT	CGTGGCCTCCATGTTCATCA
SERPINC1	462	serpin peptidase inhibitor, clade C (antithrombin), member 1	AMPL3240504	CAAATCCCTTACCTTCAATGAGACCTA	GTGATTCGGCCTTCGGTCTT
SERPINE1	5054	serpin peptidase inhibitor, clade E (nexin, plasminogen activator inhibitor type 1), member 1	AMPL3783081	GACCTCAGGAAGCCCCTAGA	CACCGTGCCACTCTCGTT
SERPINF1	5176	serpin peptidase inhibitor, clade F (alpha-2 antiplasmin, pigment epithelium derived factor), member 1	AMPL7191165	TTTTACGCTATGGCTTGGATTCAGA	CATGAATGAACTCGGAGGTGAGG
SFN	2810	stratifin	AMPL27787515	AGCTGTTGAGCGCACCTA	GGGACACTCCTCAATTCCTACGA
SFRP1	6422	secreted frizzled-related protein 1	AMPL7150939	CTGGCCCGAGATGCTTAAGT	CAATGATGGCCTCAGATTTCAACTC
SFTPD	6441	surfactant protein D	AMPL7606818	CAGCAGGTTGAGGCCTTACA	CTGTGCCTCCGTAAATGGTTTT
SGK1	6446	serum/glucocorticoid regulated kinase 1	AMPL4055264	GGTGGGCCTTCACTTCTCTT	GCACTGGCTATTTCAGCAGCATA
SHBG	6462	sex hormone-binding globulin	AMPL3074490	GGCTGTCCACCTCAGCAAT	TCCTTAGGGTTGGTATCCCCATAAAA
SHH	6469	sonic hedgehog	AMPL6494659	AGAAACTCCGAGCGATTTAAGGAA	CCACTGGTTCATCACCGAGAT
SIRT1	23411	sirtuin 1	AMPL13170750	AAAGTTGACTGTGAAGCTGTACGA	CATGGCTCTATGAAACTGTTCTGGTAAA
SKP2	6502	S-phase kinase-associated protein 2, E3 ubiquitin protein ligase	AMPL29200419	CTTAACCTTTCTGGGTGTTCTGGAT	GGTCTCTGACACATGCGCAA
SLC11A1	6556	solute carrier family 11 (proton-coupled divalent metal ion transporters), member 1	AMPL5498271	CCCACAACATCTACCTGCACT	CCATGACAAAGAGGTTGATGATAAAGG
SLC27A4	10999	solute carrier family 27 (fatty acid transporter), member 4	AMPL28231426	AACAAGAAGATTGCCAAGGATGTCT	GGTGGTGGACACGTTCTCA
SLC2A3	6515	solute carrier family 2 (facilitated glucose transporter), member 3	AMPL12187944	TGGAATCACCCCTAGATCTTTCTTGA	GGAGCATTGATGACCCCAGTG
SLC4A1	6521	solute carrier family 4, anion exchanger, member 1 (erythrocyte membrane protein band 3, Diego blood group)	AMPL5370062	GATTCAGAGGCCACGTTGGT	CTCAGGTCCCAGCAACACAA
SLC5A5	6528	solute carrier family 5 (sodium iodide symporter), member 5	AMPL5975422	GTGTTCCAGGTCGTGGTGAT	GCTCCTCGGGTCAGGGTTA
SLC6A3	6531	solute carrier family 6 (neurotransmitter transporter, dopamine), member 3	AMPL5294899	CAGACACCGTGAGCTCTTCA	GCTTCGATGAGCACTCCAAAGA
SLC6A4	6532	solute carrier family 6 (neurotransmitter transporter, serotonin), member 4	AMPL4570952	GTTACTGCATAGGAACCTCATCTTTCAT	CAAGCGGATGTCCCCACAA
SLC9A1	6548	solute carrier family 9, subfamily A (NHE1, cation proton antiporter 1), member 1	AMPL10454658	GGCTACCTCCTGGACAAGAAG	CTTCGTCTCTTGCTTTTTCTTCACA
SLC9A3R2	9351	solute carrier family 9, subfamily A (NHE3, cation proton antiporter 3), member 3 regulator 2	AMPL5632887	GGTTCAACCTGCATAGTGACAAGT	CGCAGTCCCTCCACATTCT
SLIT2	9353	slit homolog 2 (Drosophila)	AMPL28261068	GTGCATATGCCCCGAAGGT	GCAAACACTGACATATTGGCTCAT
SLPI	6590	secretory leukocyte peptidase inhibitor	AMPL9352140	GTCACTCCTGCCTTCACCAT	AAGGCACTGGGCAGATTTCTT
SMAD3	4088	SMAD family member 3	AMPL27676678	CCATGACTGTGGATGGCTTCA	GACCTCCCCTCCGATGTAGT
SMAD4	4089	SMAD family member 4	AMPL29138004	GATGTTTGGGTCAGGTGCCTTA	TCGATGACACTGACGCAAATCA
SMARCB1	6598	SWI/SNF related, matrix associated, actin dependent regulator of chromatin, subfamily b, member 1	AMPL7593839	GATTCTGGATGGCAACGATGAGA	AGCATGGCACGGCATCTA
SMURF1	57154	SMAD specific E3 ubiquitin protein ligase 1	AMPL18147969	CCTGATGTGCGAGGTTCACTA	GTCGTGCCACGTGCTAAC
SNAI1	6615	snail homolog 1 (Drosophila)	AMPL29740812	ACCCCAATCGGAAGCCTAAC	AGATGAGCATTGGCAGCGA
SNCA	6622	synuclein, alpha (non A4 component of amyloid precursor)	AMPL6336422	GCCATGGATGTATTCATGAAAGGACTT	ACCACTCCCTCCTTGGTTTTG
SNCG	6623	synuclein, gamma (breast cancer-specific protein 1)	AMPL10761850	TGAGCAGCGTCAACACTGT	CTCTGCCACTTCCTCTTTCTCTTT
SOCS3	9021	suppressor of cytokine signaling 3	AMPL29197731	CCAAGGACGGAGACTTCGATT	GGGAAACTTGCTGTGGGTGA
SOD1	6647	superoxide dismutase 1, soluble	AMPL4830490	GCGTGGCCTAGCGAGTTA	CATGCAGGCCTTCAGTCAGT
SOD2	6648	superoxide dismutase 2, mitochondrial	AMPL1734190	CATCTGTTGGTGTCCAAGGCT	CGTGCTCCCACACATCAATC
SOX10	6663	SRY (sex determining region Y)-box 10	AMPL12349551	GAAGCTCGCGGACCAGTA	GTGGTCTTTCTTGTGCTGCAT
SOX2	6657	SRY (sex determining region Y)-box 2	AMPL8103840	AAACTTTTGTCGGAGACGGAGAA	CCGGGCAGCGTGTACTTATC
SOX9	6662	SRY (sex determining region Y)-box 9	AMPL5370025	CCCCCAACGCCATCTTCAA	GCTGCACGTCGGTTTTGG
SP1	6667	Sp1 transcription factor	AMPL34828541	CCTCAGTGCATTGGGTACTTCAG	CTCCACCTGCTGTGTCATCAT
SPOCK1	6695	sparc/osteonectin, cwcv and kazal-like domains proteoglycan (testican) 1	AMPL30265253	AGTGCTGGTGTGTGGACAAA	GCTCCCGTTCATATTCTAGGTCATC
SPP1	6696	secreted phosphoprotein 1	AMPL5010073	CTGCCAGCAACCGAAGTTT	GATGTCCTCGTCTGTAGCATCA
SRC	6714	v-src sarcoma (Schmidt-Ruppin A-2) viral oncogene homolog (avian)	AMPL22168733	CGGTTACTGCTCAATGCAGAGA	TGTCCAGCTTGCGGATCTTG
SREBF1	6720	sterol regulatory element binding transcription factor 1	AMPL53576	CTACCGCTCCTCCATCAATGA	TTCTCCTGCTTGAGTTTCTGGTT
SST	6750	somatostatin	AMPL3673906	CCCCAGACTCCGTCAGTTTC	GCAGCCTGGGACAGATCTTC
SSTR2	6752	somatostatin receptor 2	AMPL3514327	GACCGGAGCTAGCGGATT	GCTCATCCGCCATGTCCAT
ST14	6768	suppression of tumorigenicity 14 (colon carcinoma)	AMPL36794760	GCTTCAAATTCTTCTACCTGCTGGA	AGTGGAAGCGAACTGTGATCTTG
STAT1	6772	signal transducer and activator of transcription 1, 91kDa	AMPL12063649	CGATGGGCTCAGCTTTCAGA	ACAAAACCTCGTCCACGGAAT
STAT3	6774	signal transducer and activator of transcription 3 (acute-phase response factor)	AMPL34373921	CCAATTGGAACCTGGGATCAAGT	CCATGTGATCTGACACCCTGAA
STAT5A	6776	signal transducer and activator of transcription 5A	AMPL8257905	CTGAACAACTGCTGCGTGAT	GACTCAAACAGGACTGTGAACTTCT
STAT6	6778	signal transducer and activator of transcription 6, interleukin-4 induced	AMPL7015100	GTGTCCTGGACCTCACCAAA	CCCAATCTCTGAGTCGCTGAAG
STK11	6794	serine/threonine kinase 11	AMPL5683663	CTCTTACGGCAAGGTGAAGGA	TGTGCCGTAACCTCCTCAGTA
STS	412	steroid sulfatase (microsomal), isozyme S	AMPL3666403	ACAGCTCAGTTCCCCAACAA	CGAGGTCGTCAGCCATCAC
STX11	8676	syntaxin 11	AMPL10694220	GCTTCTCGGTTCGCACTCT	CGTCTCGAACACGATGTCCTC
SYK	6850	spleen tyrosine kinase	AMPL7133769	GGAGAAGCTGATCGCTACCA	GCGTAGGAGCCGTTGTTGT
SYNGR1	9145	synaptogyrin 1	AMPL30511335	CAGATCAGCAGCGTCAAGGA	CCCTTCGTTCAGTGGGTTGT
TAC1	6863	tachykinin, precursor 1	AMPL11638862	AGCCAATGATGATCTGAATTACTGGTC	GCATCCCGTTTGCCCATTAATC
TACR1	6869	tachykinin receptor 1	AMPL1675701	AGAGTCGTGTGCATGATCGAAT	ACTGGCCCATAGTGTGATTCC
TACR2	6865	tachykinin receptor 2	AMPL1292231	CAGAACCTCTTCCCCATCACA	CCAGCCAGATGCCAGCAATA
TARDBP	23435	TAR DNA binding protein	AMPL12780081	GTCCGGCTGGTAGAAGGAATT	TGTTTTCTGGACTGCTCTTTTCACTT
TBK1	29110	TANK-binding kinase 1	AMPL13461101	AGTACAGAAAGCAGAAAATGGACCAAT	ACTGGTCAAAACCCCAACACT
TCF7L2	6934	transcription factor 7-like 2 (T-cell specific, HMG-box)	AMPL6776713	CTCACGCCTCTTATCACGTACAG	TGCCAGGCGATAGTGGGTAATA
TEK	7010	TEK tyrosine kinase, endothelial	AMPL6164064	GGACTTTGCAGGAGAACTGGAA	CTCTTGCGAAGGAAGTCCAGAA
TERT	7015	telomerase reverse transcriptase	AMPL20680601	GACGTCTTCCTACGCTTCATGT	CCCGCAAACAGCTTGTTCTC
TFAP2A	7020	transcription factor AP-2 alpha (activating enhancer binding protein 2 alpha)	AMPL11635671	GGCGAAGTCTAAAAATGGAGGAAGAT	CCAAAGTCCCTGGCTAGGTG
TFAP2C	7022	transcription factor AP-2 gamma (activating enhancer binding protein 2 gamma)	AMPL7268315	TTGCGGGAGAAGTTGGACAA	CTAGGAAATTCGGCTTCACAGACA
TFF1	7031	trefoil factor 1	AMPL10291500	GCCCTCCCAGTGTGCAAATAA	CGTCAGGATGCAGGCAGAT
TFPI	7035	tissue factor pathway inhibitor (lipoprotein-associated coagulation inhibitor)	AMPL27088134	CACTTTGGGCTTCTGTATGCCT	CATCCGCCTTGAATGCACAA
TFPI2	7980	tissue factor pathway inhibitor 2	AMPL12205511	GCAAACGTGCATGTGCAAAA	AGGCAAATAAGCCATAAAGACAAACAAG
TGFA	7039	transforming growth factor, alpha	AMPL9319030	CCAGGTCCGAAAACACTGTGA	CACAGTCCACCTGGCCAAA
TGFB1	7040	transforming growth factor, beta 1	AMPL4304112	CGTCTGCTGAGGCTCAAGTTA	GCACAACTCCGGTGACATCAA
TGFB2	7042	transforming growth factor, beta 2	AMPL3606742	CTCCAACCCAGCGCTACAT	AGCAGGGACAGTGTAAGCTTATTTTAA
TGFB3	7043	transforming growth factor, beta 3	AMPL11509767	ATTCACTGTCCATGTCACACCTT	GTGGTGATCCTTCTGCTTCTTGA
TGFBI	7045	transforming growth factor, beta-induced, 68kDa	AMPL6332909	CGGCCAGTACACGCTTTTG	ACGATGGCTTCAGCACACATA
TGFBR1	7046	transforming growth factor, beta receptor 1	AMPL28513658	GAGCGGTCTTGCCCATCTT	GAATCATGTCTTACTGCCAGTCCT
TGFBR2	7048	transforming growth factor, beta receptor II (70/80kDa)	AMPL686015	AGCAGACCGATGTCTACTCCAT	TCAACACGTTGTCCTTCATGCT
TGM2	7052	transglutaminase 2 (C polypeptide, protein-glutamine-gamma-glutamyltransferase)	AMPL29137842	CCTGATCGTTGGGCTGAAGAT	TCCTTCTCGGCCAGTTTGTTC
THBD	7056	thrombomodulin	AMPL3672589	GCAGGAGGGTGAGCGTTATT	GCAAAGTGGATACTGGAGACATACAG
THBS1	7057	thrombospondin 1	AMPL7574426	CTCCTGCGATAGCCTCAACAA	CCATCACCACATGTCACAGAACAA
THPO	7066	thrombopoietin	AMPL6418922	CTCTGCCCAGAAGTGCAAGA	GTTAGGAGAAGCATGACCACGAG
TIAM1	7074	T-cell lymphoma invasion and metastasis 1	AMPL9948343	ACTTTGTCTTCTGCCTCAGCAAT	GTCGGAGCGTGTCTTCCTT
TIMP1	7076	TIMP metallopeptidase inhibitor 1	AMPL8422310	GAAGTCAACCAGACCACCTTATACC	GTGGGACCTGTGGAAGTATCC
TIMP3	7078	TIMP metallopeptidase inhibitor 3	AMPL2912361	CTTCGGCACGCTGGTCTA	CTGTCAGCAGGTACTGGTACTT
TLR2	7097	toll-like receptor 2	AMPL7267942	GCTCTTTCACTGCTTTCAACTGGTA	ACCATTGCGGTCACAAGACA
TLR3	7098	toll-like receptor 3	AMPL8243599	GGACTTTGAGGCGGGTGTTT	TCAATAGCTTGTTGAACTGCATGATGTA
TLR4	7099	toll-like receptor 4	AMPL34426554	CCTCCCCTTCTCAACCAAGAAC	GGCTCTGATATGCCCCATCTT
TLR9	54106	toll-like receptor 9	AMPL31555177	GCCAGACCCTCTGGAGAAG	TGGAGCTCACAGGGTAGGAA
TMPRSS2	7113	transmembrane protease, serine 2	AMPL5916979	GTCCAGAACGTCCACGTGT	GGCTCCATAGAACATGAAAGATTGTC
TNF	7124	tumor necrosis factor	AMPL5817290	GACAAGCCTGTAGCCCATGT	ATGAGGTACAGGCCCTCTGAT
TNFRSF10A	8797	tumor necrosis factor receptor superfamily, member 10a	AMPL28463511	GCACACAGCAATGGGAACATAG	TGTACATGGGAGGCAAGCAAA
TNFRSF10B	8795	tumor necrosis factor receptor superfamily, member 10b	AMPL27739763	CTCACTGGAATGACCTCCTTTTCT	CGGCACATCTCAGGAGAATCT
TNFRSF11A	8792	tumor necrosis factor receptor superfamily, member 11a, NFKB activator	AMPL27280847	GGGACGGTGCTGTAACAAATGT	CACAAACTTTATGCAGCAAGCATTTATC
TNFRSF11B	4982	tumor necrosis factor receptor superfamily, member 11b	AMPL9706296	ACAGCTCACAAGAACAGACTTTCC	GCTCGAAGGTGAGGTTAGCA
TNFRSF1A	7132	tumor necrosis factor receptor superfamily, member 1A	AMPL1848482	CCCAAGGAAAATATATCCACCCTCAA	GGTTTTCTGAAGCGGTGAAGG
TNFRSF1B	7133	tumor necrosis factor receptor superfamily, member 1B	AMPL2237194	TGCCGGCTCAGAGAATACTATGA	CAGTTCCAGAGCTGGGTGTA
TNFRSF6B	8771	tumor necrosis factor receptor superfamily, member 6b, decoy	AMPL27154192	AGGCTCTTCCTCCCATGACA	CTGCAGCCTCTTGATGGAGAT
TNFRSF8	943	tumor necrosis factor receptor superfamily, member 8	AMPL11002799	AGTGCTCTTCTGGGTGATCCT	GGAGGTCTGGACCGGGTA
TNFSF10	8743	tumor necrosis factor (ligand) superfamily, member 10	AMPL30061063	CGTGTACTTTACCAACGAGCTGAA	CGGAGTTGCCACTTGACTTG
TNFSF11	8600	tumor necrosis factor (ligand) superfamily, member 11	AMPL10864326	CGATGGTGGATGGCTCATGG	CAACCCCGATCATGGTACCAA
TNFSF13	8741	tumor necrosis factor (ligand) superfamily, member 13	AMPL17705953	GTGTCCGAATCCAGGATGCT	GGTGGGAGGGCATACTTCTT
TNFSF13B	10673	tumor necrosis factor (ligand) superfamily, member 13b	AMPL13384029	GATCTTACACATTTGTTCCATGGCTT	GATGTCCCATGGCGTAGGT
TNNI3	7137	troponin I type 3 (cardiac)	AMPL5994913	ACAAGGTGGATGAAGAGAGATACGA	CATGGCATCTGCAGAGATCCT
TNNT2	7139	troponin T type 2 (cardiac)	AMPL3984521	TCCCAAGATCCCCGATGGA	GTCTTTGAGAGAAACGAGCTCCT
TOP2A	7153	topoisomerase (DNA) II alpha 170kDa	AMPL3666801	TGGGTGGTCCTGCAAAATCC	ACATATTGATTTGGAGCCAGTTCTTCA
TP53	7157	tumor protein p53	AMPL3223250	GAGCTGAATGAGGCCTTGGAA	GAGTCAGGCCCTTCTGTCTTG
TP63	8626	tumor protein p63	AMPL8551205	CTTTGAGGCCCGGATCTGT	GATGTCATCTGGATACCATGTGTGT
TP73	7161	tumor protein p73	AMPL29781960	TCCGCGTGGAAGGCAATAA	CCCCTACACAGCTGCTGTTAC
TPO	7173	thyroid peroxidase	AMPL2126172	AGGAACTCCCGAGCTGAGAT	CTGCCACTTTGCCCTCAGA
TRAF2	7186	TNF receptor-associated factor 2	AMPL35880647	TGATGAAGGGCCCGAATGAC	GTCGTTGACTGGCCTCTGAA
TRAF6	7189	TNF receptor-associated factor 6, E3 ubiquitin protein ligase	AMPL30459263	AGGTTCTGCAAAGCCTGCAT	TTCATTTGGACATTTCACCATCAGAGA
TRPV1	7442	transient receptor potential cation channel, subfamily V, member 1	AMPL31066906	AGAAGAGCTTCCTTAAGTGCATGAG	TGATGCCCACGTTGGTGTT
TRPV4	59341	transient receptor potential cation channel, subfamily V, member 4	AMPL34896056	GAACTTGGGCATCATCAACGAG	CGTCCGGGTTCGAGTTCTT
TSC1	7248	tuberous sclerosis 1	AMPL2671559	GTGTTGATAACCATGCTACCAATGATT	CACACTGGCATGGAGATGGA
TSC2	7249	tuberous sclerosis 2	AMPL3612152	AGGCTCATCAAGAAGTATAGGAAGGA	CTCCTCCACCGTGGTCAAC
TSHR	7253	thyroid stimulating hormone receptor	AMPL4155468	TGGCATTTTCAACACTGGACTTAAAA	CAAGGTTTCATTGCATAGTCCCTGA
TSLP	85480	thymic stromal lymphopoietin	AMPL15805293	GTGCCCAGGCTATTCGGAAA	TGTTGTTTCAGTAAAGGTCGATTGAAG
TTN	7273	titin	AMPL17955240	GGTAACCCCAACCCTGACAT	CGCAGTATACCAGGCAGAATCTT
TTPA	7274	tocopherol (alpha) transfer protein	AMPL4855219	AGGAGGTAGAAACTCAGCGGAA	GGATGCCACGAACTTTCAATGG
TTR	7276	transthyretin	AMPL3989610	CTTGCTGGACTGGTATTTGTGTCT	GGTGTCATCAGCAGCCTTTCT
TUBB2A	7280	tubulin, beta 2A class IIa	AMPL2876291	GACTTGCAGCTGGAGAGAATCA	GAAGTTGTCTGGTCTGAAGATCTGG
TWIST1	7291	twist basic helix-loop-helix transcription factor 1	AMPL4491197	TTCTCGGTCTGGAGGATGGA	CAGCTCCAGAGTCTCTAGACTGT
TXN	7295	thioredoxin	AMPL8947994	AGCGAGTCTTGAAGCTCTGTTT	ACAAGTTTATCACCTGCAGCGT
TYK2	7297	tyrosine kinase 2	AMPL7259587	GGACCCAGCCTCATTTGAGTA	AGGTGACAGAGGTGCAGAAAG
TYMP	1890	thymidine phosphorylase	AMPL6121937	CTGGAGTCTATTCCTGGATTCAATGT	GGTGGCTGTCACATCTCTGG
TYMS	7298	thymidylate synthetase	AMPL4563892	AACCCTGACGACAGAAGAATCATC	GCCCATGTCTCCCGATCTC
TYR	7299	tyrosinase	AMPL6531108	GTTCCATGGATAAAGCTGCCAATTT	CCCTGTACCTGGGACATTGTT
UBE2N	7334	ubiquitin-conjugating enzyme E2N	AMPL7558733	GCTCCCAATCCAGATGATCCATT	AGTGATGCACACTTGATGATCGT
UBQLN2	29978	ubiquilin 2	AMPL25778285	CAGCCCTGAGATGATGATCCA	TTGTTGAGCAGGTGACTGATTTCT
UCHL1	7345	ubiquitin carboxyl-terminal esterase L1 (ubiquitin thiolesterase)	AMPL30281465	ACGAATGCCTTTTCCGGTGAA	ACAGAGCATTAGGCTGCCTTG
UCP1	7350	uncoupling protein 1 (mitochondrial, proton carrier)	AMPL36311037	TGTGCCCAACTGTGCAATG	CTTGACTTTGACAGTTCTCGTTTCAG
UCP2	7351	uncoupling protein 2 (mitochondrial, proton carrier)	AMPL7758165	GTTGCTCGTAATGCCATTGTCAA	GCGATGACAGTGGTGCAGAA
UGT1A1	54658	UDP glucuronosyltransferase 1 family, polypeptide A1	AMPL4494755	TGGCTGTTTAGAAGTGACTTTGTGAA	ACAATTCCATGTTCTCCAGAAGCA
UMPS	7372	uridine monophosphate synthetase	AMPL5997182	AATGGCTGAGGAGCACTCTG	ACTTCTTGTGGGCTATTGTACTGTTG
USF1	7391	upstream transcription factor 1	AMPL12345678	TCCAAGATAATCCCAGACTGCTCTAT	CTGCAGTTGGTCAAGTCCCT
VCAM1	7412	vascular cell adhesion molecule 1	AMPL2878201	TGCCGAGCTAAATTACACATTGATGA	CATGGTCACAGAGCCACCTT
VCAN	1462	versican	AMPL27709723	CCCCAGGAAACTTACGATGTGTATT	CTGGAGTTCCCCCACTGTT
VDR	7421	vitamin D (1,25- dihydroxyvitamin D3) receptor	AMPL205465	GTGGGACTGAAGAAGCTGAACTT	GATGTACGTCTGCAGTGTGTTG
VEGFA	7422	vascular endothelial growth factor A	AMPL8112284	CATCCTGTGTGCCCCTGAT	GCTGTAGGAAGCTCATCTCTCC
VEGFB	7423	vascular endothelial growth factor B	AMPL11734697	AGCTTCCTCCGTTGCCAAG	CCCACTGGGATATAGCCTCTGA
VEGFC	7424	vascular endothelial growth factor C	AMPL26838692	AAAGAACCTGCCCCAGAAATCAA	CCTTCTGGCGGTTCGTACAT
VHL	7428	von Hippel-Lindau tumor suppressor, E3 ubiquitin protein ligase	AMPL6148676	GGTCATCTTCTGCAATCGCAGT	CCTGCATCTCTGAAGAGCCAAA
VIP	7432	vasoactive intestinal peptide	AMPL7918157	GCCATTGCTAAGGGCAGAGA	GGGCCTTATTTCTGGTGTCCATTT
VWF	7450	von Willebrand factor	AMPL4987332	AGGCAGGGCTGCATGAAAT	CATGATGGCACCATAAACGTTGAC
WISP1	8840	WNT1 inducible signaling pathway protein 1	AMPL30431506	CAATGTTAACGCCCAGTGCT	CCGCAAGTGTGAAGTTCATGGA
WNT1	7471	wingless-type MMTV integration site family, member 1	AMPL28065858	CTGGAACTGTCCCACTGCT	CAGGATTCGATGGAACCTTCTGA
WNT2B	7482	wingless-type MMTV integration site family, member 2B	AMPL37364124	ACAACATCCACTACGGTGTCC	GGCACTTACACTCCAGCTTCA
WNT5A	7474	wingless-type MMTV integration site family, member 5A	AMPL10576929	CTCCTTCGCCCAGGTTGTAAT	GCACAGTTTCTTCTGTCCTTGAGAA
WNT6	7475	wingless-type MMTV integration site family, member 6	AMPL12094436	CTTCCGCCGCTGGAATTG	CAGCTCGCCCATAGAACAGG
WRN	7486	Werner syndrome, RecQ helicase-like	AMPL3410863	CAGTTGTGTGTTTCTGAGAGCAAAT	GTCACGTAGAAGTTTCCACTGATCT
WT1	7490	Wilms tumor 1	AMPL36043510	TGTACGGTCGGCATCTGAGA	CAGTCCTTGAAGTCACACTGGTA
WWOX	51741	WW domain containing oxidoreductase	AMPL31669480	GGATGGGAACAAGAAACTGATGAGAA	GGTGCTGCCGTCGTATCT
XDH	7498	xanthine dehydrogenase	AMPL1701534	GCATATCATTGGTGCTGTGGTT	ATCTTCAGCTCAGGTCCATAAAAGG
XIAP	331	X-linked inhibitor of apoptosis	AMPL8778680	GGGAGCAACTATAAATCACTTGAGGTT	GCAAAGCTTCTCCTCTTGCAG
ZAP70	7535	zeta-chain (TCR) associated protein kinase 70kDa	AMPL4406315	CGATAACCTCCTCATAGCTGACATTG	CATCTCTTCCGTGTCTGCCTT
ZEB1	6935	zinc finger E-box binding homeobox 1	AMPL7772539	GTAAATTCAAATGCACTGAGTGTGGAAA	TGTGTGAGCTATAGGAGCCAGAAT
