# Supplementary material for: Pathway reporter genes define molecular phenotypes of human cells
Source: BMC Genomics. 2015 Apr 24;16(1):342. doi: 10.1186/s12864-015-1532-2 (PMC4415216; doi:10.1186/s12864-015-1532-2)
Supplement: Additional file 2: Table S2. — AmpliSeq identifiers and primer pairs of reporter genes. [file 12864_2015_1532_MOESM2_ESM.xlsx]

## Sheet: MPS-reporter-pathway-associatio
	GeneID	Pathway	Label	Amplicon	GeneName
1	10	Drug metabolism pathway	NAT2	AMPL7195	N-acetyltransferase 2 (arylamine N-acetyltransferase)
2	10	FXR signaling pathway	NAT2	AMPL7195	N-acetyltransferase 2 (arylamine N-acetyltransferase)
3	100	Purine metabolism pathway	ADA	AMPL14907	adenosine deaminase
4	100	Hypoxia signaling pathway	ADA	AMPL14907	adenosine deaminase
5	100	T-cell and B-cell activation	ADA	AMPL14907	adenosine deaminase
6	1000	Notch signaling pathway	CDH2	AMPL9832841	cadherin 2, type 1, N-cadherin (neuronal)
7	1000	NF-kB signaling pathway	CDH2	AMPL9832841	cadherin 2, type 1, N-cadherin (neuronal)
8	1000	TGF-alpha signaling pathway	CDH2	AMPL9832841	cadherin 2, type 1, N-cadherin (neuronal)
9	1000	Cell junction	CDH2	AMPL9832841	cadherin 2, type 1, N-cadherin (neuronal)
10	1000	Stem cells	CDH2	AMPL9832841	cadherin 2, type 1, N-cadherin (neuronal)
11	1000	Oncogenes and tumor suppressors	CDH2	AMPL9832841	cadherin 2, type 1, N-cadherin (neuronal)
12	1000	p53 signaling pathway	CDH2	AMPL9832841	cadherin 2, type 1, N-cadherin (neuronal)
13	1000	TNF signaling pathway	CDH2	AMPL9832841	cadherin 2, type 1, N-cadherin (neuronal)
14	1000	Epithelial to mesenchymal transition	CDH2	AMPL9832841	cadherin 2, type 1, N-cadherin (neuronal)
15	1000	TGF-beta signaling pathway	CDH2	AMPL9832841	cadherin 2, type 1, N-cadherin (neuronal)
16	1000	Dopamine and serotonin pathway	CDH2	AMPL9832841	cadherin 2, type 1, N-cadherin (neuronal)
17	1000	Extracellular matrix and adhesion molecules	CDH2	AMPL9832841	cadherin 2, type 1, N-cadherin (neuronal)
18	1000	EGF/PDGF signaling pathway	CDH2	AMPL9832841	cadherin 2, type 1, N-cadherin (neuronal)
19	1000	Androgen receptor pathway	CDH2	AMPL9832841	cadherin 2, type 1, N-cadherin (neuronal)
20	1000	Neurons	CDH2	AMPL9832841	cadherin 2, type 1, N-cadherin (neuronal)
21	1000	Wnt signaling pathway	CDH2	AMPL9832841	cadherin 2, type 1, N-cadherin (neuronal)
22	1000	HNF signaling pathway	CDH2	AMPL9832841	cadherin 2, type 1, N-cadherin (neuronal)
23	1000	Oxidative stress	CDH2	AMPL9832841	cadherin 2, type 1, N-cadherin (neuronal)
24	1000	Snail signaling pathway	CDH2	AMPL9832841	cadherin 2, type 1, N-cadherin (neuronal)
25	10000	Dopamine and serotonin pathway	AKT3	AMPL27377045	v-akt murine thymoma viral oncogene homolog 3
26	10000	PI3K/AKT signaling pathway	AKT3	AMPL27377045	v-akt murine thymoma viral oncogene homolog 3
27	10000	VEGF signaling pathway	AKT3	AMPL27377045	v-akt murine thymoma viral oncogene homolog 3
28	10000	EGF/PDGF signaling pathway	AKT3	AMPL27377045	v-akt murine thymoma viral oncogene homolog 3
29	10000	Wnt signaling pathway	AKT3	AMPL27377045	v-akt murine thymoma viral oncogene homolog 3
30	10000	Epithelial to mesenchymal transition	AKT3	AMPL27377045	v-akt murine thymoma viral oncogene homolog 3
31	10000	Extracellular matrix and adhesion molecules	AKT3	AMPL27377045	v-akt murine thymoma viral oncogene homolog 3
32	10000	AP-1 pathway	AKT3	AMPL27377045	v-akt murine thymoma viral oncogene homolog 3
33	10000	Insulin signaling pathway	AKT3	AMPL27377045	v-akt murine thymoma viral oncogene homolog 3
34	1001	Cell junction	CDH3	AMPL8788545	cadherin 3, type 1, P-cadherin (placental)
35	1001	Interferon-gamma signaling pathway	CDH3	AMPL8788545	cadherin 3, type 1, P-cadherin (placental)
36	1001	Myc pathway	CDH3	AMPL8788545	cadherin 3, type 1, P-cadherin (placental)
37	1001	Androgen receptor pathway	CDH3	AMPL8788545	cadherin 3, type 1, P-cadherin (placental)
38	1001	TNF signaling pathway	CDH3	AMPL8788545	cadherin 3, type 1, P-cadherin (placental)
39	1001	p53 signaling pathway	CDH3	AMPL8788545	cadherin 3, type 1, P-cadherin (placental)
40	10016	Apoptosis	PDCD6	AMPL12822865	programmed cell death 6
41	10016	JAK/STAT signaling pathway	PDCD6	AMPL12822865	programmed cell death 6
42	10018	NF-kB signaling pathway	BCL2L11	AMPL34381679	BCL2-like 11 (apoptosis facilitator)
43	10018	AP-1 pathway	BCL2L11	AMPL34381679	BCL2-like 11 (apoptosis facilitator)
44	10018	CREB signaling pathway	BCL2L11	AMPL34381679	BCL2-like 11 (apoptosis facilitator)
45	10018	Muscle	BCL2L11	AMPL34381679	BCL2-like 11 (apoptosis facilitator)
46	10018	Interleukin signaling pathway	BCL2L11	AMPL34381679	BCL2-like 11 (apoptosis facilitator)
47	10018	TNF signaling pathway	BCL2L11	AMPL34381679	BCL2-like 11 (apoptosis facilitator)
48	10018	JAK/STAT signaling pathway	BCL2L11	AMPL34381679	BCL2-like 11 (apoptosis facilitator)
49	10018	MAPK signaling pathway	BCL2L11	AMPL34381679	BCL2-like 11 (apoptosis facilitator)
50	10018	Notch signaling pathway	BCL2L11	AMPL34381679	BCL2-like 11 (apoptosis facilitator)
51	10018	NGF signaling pathway	BCL2L11	AMPL34381679	BCL2-like 11 (apoptosis facilitator)
52	10018	Adipogenesis	BCL2L11	AMPL34381679	BCL2-like 11 (apoptosis facilitator)
53	10018	Myc pathway	BCL2L11	AMPL34381679	BCL2-like 11 (apoptosis facilitator)
54	10018	Stress and toxicity	BCL2L11	AMPL34381679	BCL2-like 11 (apoptosis facilitator)
55	10018	TGF-beta signaling pathway	BCL2L11	AMPL34381679	BCL2-like 11 (apoptosis facilitator)
56	10018	Apoptosis	BCL2L11	AMPL34381679	BCL2-like 11 (apoptosis facilitator)
57	10018	Oxidative stress	BCL2L11	AMPL34381679	BCL2-like 11 (apoptosis facilitator)
58	1003	ER stress	CDH5	AMPL9645686	cadherin 5, type 2 (vascular endothelium)
59	1003	Metabolic and cardiovascular diseases	CDH5	AMPL9645686	cadherin 5, type 2 (vascular endothelium)
60	1003	Endothelial cell pathways	CDH5	AMPL9645686	cadherin 5, type 2 (vascular endothelium)
61	1003	Angiogenesis	CDH5	AMPL9645686	cadherin 5, type 2 (vascular endothelium)
62	1003	Stem cells	CDH5	AMPL9645686	cadherin 5, type 2 (vascular endothelium)
63	1003	Snail signaling pathway	CDH5	AMPL9645686	cadherin 5, type 2 (vascular endothelium)
64	1003	Cell junction	CDH5	AMPL9645686	cadherin 5, type 2 (vascular endothelium)
65	1003	VEGF signaling pathway	CDH5	AMPL9645686	cadherin 5, type 2 (vascular endothelium)
66	1003	ANGPT/TIE2 signaling pathway	CDH5	AMPL9645686	cadherin 5, type 2 (vascular endothelium)
67	1003	Hypoxia signaling pathway	CDH5	AMPL9645686	cadherin 5, type 2 (vascular endothelium)
68	1003	Cell differentiation	CDH5	AMPL9645686	cadherin 5, type 2 (vascular endothelium)
69	1003	Interleukin signaling pathway	CDH5	AMPL9645686	cadherin 5, type 2 (vascular endothelium)
70	1003	Unfolded protein response	CDH5	AMPL9645686	cadherin 5, type 2 (vascular endothelium)
71	1003	HGF signaling pathway	CDH5	AMPL9645686	cadherin 5, type 2 (vascular endothelium)
72	1003	TGF-beta signaling pathway	CDH5	AMPL9645686	cadherin 5, type 2 (vascular endothelium)
73	1003	Interferon-gamma signaling pathway	CDH5	AMPL9645686	cadherin 5, type 2 (vascular endothelium)
74	1003	Wnt signaling pathway	CDH5	AMPL9645686	cadherin 5, type 2 (vascular endothelium)
75	1003	Hedgehog signaling pathway	CDH5	AMPL9645686	cadherin 5, type 2 (vascular endothelium)
76	100506658	NF-kB signaling pathway	OCLN	AMPL10992748	occludin
77	100506658	Hippo signaling pathway	OCLN	AMPL10992748	occludin
78	100506658	Oxidative stress	OCLN	AMPL10992748	occludin
79	100506658	Cell junction	OCLN	AMPL10992748	occludin
80	100506658	TNF signaling pathway	OCLN	AMPL10992748	occludin
81	100506658	Endothelial cell pathways	OCLN	AMPL10992748	occludin
82	100506658	HNF signaling pathway	OCLN	AMPL10992748	occludin
83	100506658	Wnt signaling pathway	OCLN	AMPL10992748	occludin
84	100506658	Unfolded protein response	OCLN	AMPL10992748	occludin
85	100506658	Notch signaling pathway	OCLN	AMPL10992748	occludin
86	100506658	KRAS signaling pathway	OCLN	AMPL10992748	occludin
87	100506658	Estrogen receptor signaling pathway	OCLN	AMPL10992748	occludin
88	100506658	TGF-beta signaling pathway	OCLN	AMPL10992748	occludin
89	100506658	Snail signaling pathway	OCLN	AMPL10992748	occludin
90	100506658	Epithelial to mesenchymal transition	OCLN	AMPL10992748	occludin
91	100507436	Interferon-gamma signaling pathway	MICA	AMPL7159633	MHC class I polypeptide-related sequence A
92	100507436	Immune response	MICA	AMPL7159633	MHC class I polypeptide-related sequence A
93	100507436	Snail signaling pathway	MICA	AMPL7159633	MHC class I polypeptide-related sequence A
94	100507436	TNF signaling pathway	MICA	AMPL7159633	MHC class I polypeptide-related sequence A
95	100507436	Heat shock proteins and chaperones	MICA	AMPL7159633	MHC class I polypeptide-related sequence A
96	100507436	Hypoxia signaling pathway	MICA	AMPL7159633	MHC class I polypeptide-related sequence A
97	100507436	Tumorigenicity	MICA	AMPL7159633	MHC class I polypeptide-related sequence A
98	100507436	Stress and toxicity	MICA	AMPL7159633	MHC class I polypeptide-related sequence A
99	100507436	JAK/STAT signaling pathway	MICA	AMPL7159633	MHC class I polypeptide-related sequence A
100	100507436	Calcium signaling pathway	MICA	AMPL7159633	MHC class I polypeptide-related sequence A
101	100507436	PI3K/AKT signaling pathway	MICA	AMPL7159633	MHC class I polypeptide-related sequence A
102	10062	TNF signaling pathway	NR1H3	AMPL28616348	nuclear receptor subfamily 1, group H, member 3
103	10062	IL-1b signaling pathway	NR1H3	AMPL28616348	nuclear receptor subfamily 1, group H, member 3
104	10062	Interleukin signaling pathway	NR1H3	AMPL28616348	nuclear receptor subfamily 1, group H, member 3
105	10062	PPAR signaling pathway	NR1H3	AMPL28616348	nuclear receptor subfamily 1, group H, member 3
106	10062	Estrogen receptor signaling pathway	NR1H3	AMPL28616348	nuclear receptor subfamily 1, group H, member 3
107	10062	Metabolic and cardiovascular diseases	NR1H3	AMPL28616348	nuclear receptor subfamily 1, group H, member 3
108	10062	PPAR-gamma signaling pathway	NR1H3	AMPL28616348	nuclear receptor subfamily 1, group H, member 3
109	10062	Liver X receptor signaling pathway	NR1H3	AMPL28616348	nuclear receptor subfamily 1, group H, member 3
110	10062	IL-1 signaling pathway	NR1H3	AMPL28616348	nuclear receptor subfamily 1, group H, member 3
111	10062	Adipogenesis	NR1H3	AMPL28616348	nuclear receptor subfamily 1, group H, member 3
112	10062	LXR signaling pathway	NR1H3	AMPL28616348	nuclear receptor subfamily 1, group H, member 3
113	10062	PPAR-alpha signaling pathway	NR1H3	AMPL28616348	nuclear receptor subfamily 1, group H, member 3
114	1012	p53 signaling pathway	CDH13	AMPL7856848	cadherin 13
115	1012	Lipid metabolism pathway	CDH13	AMPL7856848	cadherin 13
116	1012	Myc pathway	CDH13	AMPL7856848	cadherin 13
117	1012	Stress and toxicity	CDH13	AMPL7856848	cadherin 13
118	1012	Oncogenes and tumor suppressors	CDH13	AMPL7856848	cadherin 13
119	10135	Myc pathway	NAMPT	AMPL28995710	nicotinamide phosphoribosyltransferase
120	10135	IL-1b signaling pathway	NAMPT	AMPL28995710	nicotinamide phosphoribosyltransferase
121	10135	TLR signaling pathway	NAMPT	AMPL28995710	nicotinamide phosphoribosyltransferase
122	10135	Immune response	NAMPT	AMPL28995710	nicotinamide phosphoribosyltransferase
123	10135	Hypoxia signaling pathway	NAMPT	AMPL28995710	nicotinamide phosphoribosyltransferase
124	10135	TNF signaling pathway	NAMPT	AMPL28995710	nicotinamide phosphoribosyltransferase
125	10135	Insulin signaling pathway	NAMPT	AMPL28995710	nicotinamide phosphoribosyltransferase
126	10135	Oxidative stress	NAMPT	AMPL28995710	nicotinamide phosphoribosyltransferase
127	10135	Notch signaling pathway	NAMPT	AMPL28995710	nicotinamide phosphoribosyltransferase
128	10135	IL-6 signaling pathway	NAMPT	AMPL28995710	nicotinamide phosphoribosyltransferase
129	10135	Cytokines, chemokines and receptors	NAMPT	AMPL28995710	nicotinamide phosphoribosyltransferase
130	10135	NF-kB signaling pathway	NAMPT	AMPL28995710	nicotinamide phosphoribosyltransferase
131	10135	Interleukin signaling pathway	NAMPT	AMPL28995710	nicotinamide phosphoribosyltransferase
132	10135	IL-1 signaling pathway	NAMPT	AMPL28995710	nicotinamide phosphoribosyltransferase
133	1019	ER stress	CDK4	AMPL4090056	cyclin-dependent kinase 4
134	1019	Oncogenes and tumor suppressors	CDK4	AMPL4090056	cyclin-dependent kinase 4
135	1019	p53 signaling pathway	CDK4	AMPL4090056	cyclin-dependent kinase 4
136	1019	Interleukin signaling pathway	CDK4	AMPL4090056	cyclin-dependent kinase 4
137	1019	MAPK signaling pathway	CDK4	AMPL4090056	cyclin-dependent kinase 4
138	1019	TGF-beta signaling pathway	CDK4	AMPL4090056	cyclin-dependent kinase 4
139	1019	Calcineurin/NF-AT signaling pathway	CDK4	AMPL4090056	cyclin-dependent kinase 4
140	1019	Cellular senescence	CDK4	AMPL4090056	cyclin-dependent kinase 4
141	1019	PLC/IP3 pathway	CDK4	AMPL4090056	cyclin-dependent kinase 4
142	1019	Cell junction	CDK4	AMPL4090056	cyclin-dependent kinase 4
143	1019	Adipogenesis	CDK4	AMPL4090056	cyclin-dependent kinase 4
144	1019	T cells	CDK4	AMPL4090056	cyclin-dependent kinase 4
145	1019	AP-1 pathway	CDK4	AMPL4090056	cyclin-dependent kinase 4
146	1019	Drug resistance	CDK4	AMPL4090056	cyclin-dependent kinase 4
147	1019	FGF signaling pathway	CDK4	AMPL4090056	cyclin-dependent kinase 4
148	1019	Myc pathway	CDK4	AMPL4090056	cyclin-dependent kinase 4
149	1019	Cell cycle pathway	CDK4	AMPL4090056	cyclin-dependent kinase 4
150	1019	TNF signaling pathway	CDK4	AMPL4090056	cyclin-dependent kinase 4
151	1019	Unfolded protein response	CDK4	AMPL4090056	cyclin-dependent kinase 4
152	1019	Angiogenesis	CDK4	AMPL4090056	cyclin-dependent kinase 4
153	10232	p53 signaling pathway	MSLN	AMPL7307061	mesothelin
154	10232	Cell lineage identification	MSLN	AMPL7307061	mesothelin
155	1026	Oncogenes and tumor suppressors	CDKN1A	AMPL18336733	cyclin-dependent kinase inhibitor 1A (p21, Cip1)
156	1026	PPAR-delta signaling pathway	CDKN1A	AMPL18336733	cyclin-dependent kinase inhibitor 1A (p21, Cip1)
157	1026	PI3K/AKT signaling pathway	CDKN1A	AMPL18336733	cyclin-dependent kinase inhibitor 1A (p21, Cip1)
158	1026	AhR signaling pathway	CDKN1A	AMPL18336733	cyclin-dependent kinase inhibitor 1A (p21, Cip1)
159	1026	PPAR signaling pathway	CDKN1A	AMPL18336733	cyclin-dependent kinase inhibitor 1A (p21, Cip1)
160	1026	Estrogen receptor signaling pathway	CDKN1A	AMPL18336733	cyclin-dependent kinase inhibitor 1A (p21, Cip1)
161	1026	KRAS signaling pathway	CDKN1A	AMPL18336733	cyclin-dependent kinase inhibitor 1A (p21, Cip1)
162	1026	Immune response	CDKN1A	AMPL18336733	cyclin-dependent kinase inhibitor 1A (p21, Cip1)
163	1026	PLC/IP3 pathway	CDKN1A	AMPL18336733	cyclin-dependent kinase inhibitor 1A (p21, Cip1)
164	1026	Drug resistance	CDKN1A	AMPL18336733	cyclin-dependent kinase inhibitor 1A (p21, Cip1)
165	1026	IL-6 signaling pathway	CDKN1A	AMPL18336733	cyclin-dependent kinase inhibitor 1A (p21, Cip1)
166	1026	Cell cycle pathway	CDKN1A	AMPL18336733	cyclin-dependent kinase inhibitor 1A (p21, Cip1)
167	1026	Hypoxia signaling pathway	CDKN1A	AMPL18336733	cyclin-dependent kinase inhibitor 1A (p21, Cip1)
168	1026	Muscle	CDKN1A	AMPL18336733	cyclin-dependent kinase inhibitor 1A (p21, Cip1)
169	1026	Stress and toxicity	CDKN1A	AMPL18336733	cyclin-dependent kinase inhibitor 1A (p21, Cip1)
170	1026	Notch signaling pathway	CDKN1A	AMPL18336733	cyclin-dependent kinase inhibitor 1A (p21, Cip1)
171	1026	Androgen receptor pathway	CDKN1A	AMPL18336733	cyclin-dependent kinase inhibitor 1A (p21, Cip1)
172	1026	Apoptosis	CDKN1A	AMPL18336733	cyclin-dependent kinase inhibitor 1A (p21, Cip1)
173	1026	Interferon signaling pathway	CDKN1A	AMPL18336733	cyclin-dependent kinase inhibitor 1A (p21, Cip1)
174	1026	Myc pathway	CDKN1A	AMPL18336733	cyclin-dependent kinase inhibitor 1A (p21, Cip1)
175	1026	Dendritic and antigen-presenting cells	CDKN1A	AMPL18336733	cyclin-dependent kinase inhibitor 1A (p21, Cip1)
176	1026	AP-1 pathway	CDKN1A	AMPL18336733	cyclin-dependent kinase inhibitor 1A (p21, Cip1)
177	1026	JAK/STAT signaling pathway	CDKN1A	AMPL18336733	cyclin-dependent kinase inhibitor 1A (p21, Cip1)
178	1026	NF-kB signaling pathway	CDKN1A	AMPL18336733	cyclin-dependent kinase inhibitor 1A (p21, Cip1)
179	1026	TLR signaling pathway	CDKN1A	AMPL18336733	cyclin-dependent kinase inhibitor 1A (p21, Cip1)
180	1026	Retinoid acid receptor pathway	CDKN1A	AMPL18336733	cyclin-dependent kinase inhibitor 1A (p21, Cip1)
181	1026	Calcineurin/NF-AT signaling pathway	CDKN1A	AMPL18336733	cyclin-dependent kinase inhibitor 1A (p21, Cip1)
182	1026	MAPK signaling pathway	CDKN1A	AMPL18336733	cyclin-dependent kinase inhibitor 1A (p21, Cip1)
183	1026	Protease activated receptor signaling pathway	CDKN1A	AMPL18336733	cyclin-dependent kinase inhibitor 1A (p21, Cip1)
184	1026	Cellular senescence	CDKN1A	AMPL18336733	cyclin-dependent kinase inhibitor 1A (p21, Cip1)
185	1026	Polycomb group pathway	CDKN1A	AMPL18336733	cyclin-dependent kinase inhibitor 1A (p21, Cip1)
186	1026	GPCR signaling	CDKN1A	AMPL18336733	cyclin-dependent kinase inhibitor 1A (p21, Cip1)
187	1026	TGF-beta signaling pathway	CDKN1A	AMPL18336733	cyclin-dependent kinase inhibitor 1A (p21, Cip1)
188	1026	Progesterone receptor signaling pathway	CDKN1A	AMPL18336733	cyclin-dependent kinase inhibitor 1A (p21, Cip1)
189	1026	HNF signaling pathway	CDKN1A	AMPL18336733	cyclin-dependent kinase inhibitor 1A (p21, Cip1)
190	1026	Interferon-gamma signaling pathway	CDKN1A	AMPL18336733	cyclin-dependent kinase inhibitor 1A (p21, Cip1)
191	1026	NGF signaling pathway	CDKN1A	AMPL18336733	cyclin-dependent kinase inhibitor 1A (p21, Cip1)
192	1026	Adipogenesis	CDKN1A	AMPL18336733	cyclin-dependent kinase inhibitor 1A (p21, Cip1)
193	1026	PPAR-gamma signaling pathway	CDKN1A	AMPL18336733	cyclin-dependent kinase inhibitor 1A (p21, Cip1)
194	1026	Oxidative stress	CDKN1A	AMPL18336733	cyclin-dependent kinase inhibitor 1A (p21, Cip1)
195	1026	NRF2 signaling pathway	CDKN1A	AMPL18336733	cyclin-dependent kinase inhibitor 1A (p21, Cip1)
196	1026	DNA damage signaling pathway	CDKN1A	AMPL18336733	cyclin-dependent kinase inhibitor 1A (p21, Cip1)
197	1026	p53 signaling pathway	CDKN1A	AMPL18336733	cyclin-dependent kinase inhibitor 1A (p21, Cip1)
198	1026	Neurogenesis	CDKN1A	AMPL18336733	cyclin-dependent kinase inhibitor 1A (p21, Cip1)
199	1026	Neurons	CDKN1A	AMPL18336733	cyclin-dependent kinase inhibitor 1A (p21, Cip1)
200	1026	Nitric oxide signaling pathway	CDKN1A	AMPL18336733	cyclin-dependent kinase inhibitor 1A (p21, Cip1)
201	1026	TNF signaling pathway	CDKN1A	AMPL18336733	cyclin-dependent kinase inhibitor 1A (p21, Cip1)
202	1026	Interleukin signaling pathway	CDKN1A	AMPL18336733	cyclin-dependent kinase inhibitor 1A (p21, Cip1)
203	1026	Wnt signaling pathway	CDKN1A	AMPL18336733	cyclin-dependent kinase inhibitor 1A (p21, Cip1)
204	1027	MAPK signaling pathway	CDKN1B	AMPL30170055	cyclin-dependent kinase inhibitor 1B (p27, Kip1)
205	1027	KRAS signaling pathway	CDKN1B	AMPL30170055	cyclin-dependent kinase inhibitor 1B (p27, Kip1)
206	1027	Retinoid acid receptor pathway	CDKN1B	AMPL30170055	cyclin-dependent kinase inhibitor 1B (p27, Kip1)
207	1027	Myc pathway	CDKN1B	AMPL30170055	cyclin-dependent kinase inhibitor 1B (p27, Kip1)
208	1027	Oxidative stress	CDKN1B	AMPL30170055	cyclin-dependent kinase inhibitor 1B (p27, Kip1)
209	1027	AhR signaling pathway	CDKN1B	AMPL30170055	cyclin-dependent kinase inhibitor 1B (p27, Kip1)
210	1027	PI3K/AKT signaling pathway	CDKN1B	AMPL30170055	cyclin-dependent kinase inhibitor 1B (p27, Kip1)
211	1027	Estrogen receptor signaling pathway	CDKN1B	AMPL30170055	cyclin-dependent kinase inhibitor 1B (p27, Kip1)
212	1027	VEGF signaling pathway	CDKN1B	AMPL30170055	cyclin-dependent kinase inhibitor 1B (p27, Kip1)
213	1027	Cellular senescence	CDKN1B	AMPL30170055	cyclin-dependent kinase inhibitor 1B (p27, Kip1)
214	1027	PLC/IP3 pathway	CDKN1B	AMPL30170055	cyclin-dependent kinase inhibitor 1B (p27, Kip1)
215	1027	Muscle	CDKN1B	AMPL30170055	cyclin-dependent kinase inhibitor 1B (p27, Kip1)
216	1027	NF-kB signaling pathway	CDKN1B	AMPL30170055	cyclin-dependent kinase inhibitor 1B (p27, Kip1)
217	1027	Hypoxia signaling pathway	CDKN1B	AMPL30170055	cyclin-dependent kinase inhibitor 1B (p27, Kip1)
218	1027	GPCR signaling	CDKN1B	AMPL30170055	cyclin-dependent kinase inhibitor 1B (p27, Kip1)
219	1027	Neurogenesis	CDKN1B	AMPL30170055	cyclin-dependent kinase inhibitor 1B (p27, Kip1)
220	1027	Interferon signaling pathway	CDKN1B	AMPL30170055	cyclin-dependent kinase inhibitor 1B (p27, Kip1)
221	1027	Oncogenes and tumor suppressors	CDKN1B	AMPL30170055	cyclin-dependent kinase inhibitor 1B (p27, Kip1)
222	1027	Drug resistance	CDKN1B	AMPL30170055	cyclin-dependent kinase inhibitor 1B (p27, Kip1)
223	1027	p53 signaling pathway	CDKN1B	AMPL30170055	cyclin-dependent kinase inhibitor 1B (p27, Kip1)
224	1027	TNF signaling pathway	CDKN1B	AMPL30170055	cyclin-dependent kinase inhibitor 1B (p27, Kip1)
225	1027	TGF-beta signaling pathway	CDKN1B	AMPL30170055	cyclin-dependent kinase inhibitor 1B (p27, Kip1)
226	1027	Autophagy	CDKN1B	AMPL30170055	cyclin-dependent kinase inhibitor 1B (p27, Kip1)
227	1027	Notch signaling pathway	CDKN1B	AMPL30170055	cyclin-dependent kinase inhibitor 1B (p27, Kip1)
228	1027	Cell cycle pathway	CDKN1B	AMPL30170055	cyclin-dependent kinase inhibitor 1B (p27, Kip1)
229	1027	HGF signaling pathway	CDKN1B	AMPL30170055	cyclin-dependent kinase inhibitor 1B (p27, Kip1)
230	1027	AP-1 pathway	CDKN1B	AMPL30170055	cyclin-dependent kinase inhibitor 1B (p27, Kip1)
231	1027	Adipogenesis	CDKN1B	AMPL30170055	cyclin-dependent kinase inhibitor 1B (p27, Kip1)
232	1027	JAK/STAT signaling pathway	CDKN1B	AMPL30170055	cyclin-dependent kinase inhibitor 1B (p27, Kip1)
233	1027	EGF/PDGF signaling pathway	CDKN1B	AMPL30170055	cyclin-dependent kinase inhibitor 1B (p27, Kip1)
234	1028	Retinoid acid receptor pathway	CDKN1C	AMPL4313750	cyclin-dependent kinase inhibitor 1C (p57, Kip2)
235	1028	Oncogenes and tumor suppressors	CDKN1C	AMPL4313750	cyclin-dependent kinase inhibitor 1C (p57, Kip2)
236	1028	Angiogenesis	CDKN1C	AMPL4313750	cyclin-dependent kinase inhibitor 1C (p57, Kip2)
237	1028	TNF signaling pathway	CDKN1C	AMPL4313750	cyclin-dependent kinase inhibitor 1C (p57, Kip2)
238	1028	MAPK signaling pathway	CDKN1C	AMPL4313750	cyclin-dependent kinase inhibitor 1C (p57, Kip2)
239	1028	Hypoxia signaling pathway	CDKN1C	AMPL4313750	cyclin-dependent kinase inhibitor 1C (p57, Kip2)
240	1028	Cellular senescence	CDKN1C	AMPL4313750	cyclin-dependent kinase inhibitor 1C (p57, Kip2)
241	1028	ANGPT/TIE2 signaling pathway	CDKN1C	AMPL4313750	cyclin-dependent kinase inhibitor 1C (p57, Kip2)
242	1028	Muscle	CDKN1C	AMPL4313750	cyclin-dependent kinase inhibitor 1C (p57, Kip2)
243	1028	AhR signaling pathway	CDKN1C	AMPL4313750	cyclin-dependent kinase inhibitor 1C (p57, Kip2)
244	1028	Myc pathway	CDKN1C	AMPL4313750	cyclin-dependent kinase inhibitor 1C (p57, Kip2)
245	1029	Myc pathway	CDKN2A	AMPL4089136	cyclin-dependent kinase inhibitor 2A
246	1029	Muscle	CDKN2A	AMPL4089136	cyclin-dependent kinase inhibitor 2A
247	1029	FGF signaling pathway	CDKN2A	AMPL4089136	cyclin-dependent kinase inhibitor 2A
248	1029	PPAR-alpha signaling pathway	CDKN2A	AMPL4089136	cyclin-dependent kinase inhibitor 2A
249	1029	Angiogenesis	CDKN2A	AMPL4089136	cyclin-dependent kinase inhibitor 2A
250	1029	Drug resistance	CDKN2A	AMPL4089136	cyclin-dependent kinase inhibitor 2A
251	1029	PPAR signaling pathway	CDKN2A	AMPL4089136	cyclin-dependent kinase inhibitor 2A
252	1029	Cell cycle pathway	CDKN2A	AMPL4089136	cyclin-dependent kinase inhibitor 2A
253	1029	PPAR-gamma signaling pathway	CDKN2A	AMPL4089136	cyclin-dependent kinase inhibitor 2A
254	1029	Interferon signaling pathway	CDKN2A	AMPL4089136	cyclin-dependent kinase inhibitor 2A
255	1029	Retinoid acid receptor pathway	CDKN2A	AMPL4089136	cyclin-dependent kinase inhibitor 2A
256	1029	Wnt signaling pathway	CDKN2A	AMPL4089136	cyclin-dependent kinase inhibitor 2A
257	1029	MAPK signaling pathway	CDKN2A	AMPL4089136	cyclin-dependent kinase inhibitor 2A
258	1029	HGF signaling pathway	CDKN2A	AMPL4089136	cyclin-dependent kinase inhibitor 2A
259	1029	TGF-beta signaling pathway	CDKN2A	AMPL4089136	cyclin-dependent kinase inhibitor 2A
260	1029	p53 signaling pathway	CDKN2A	AMPL4089136	cyclin-dependent kinase inhibitor 2A
261	1029	Oncogenes and tumor suppressors	CDKN2A	AMPL4089136	cyclin-dependent kinase inhibitor 2A
262	1029	Autophagy	CDKN2A	AMPL4089136	cyclin-dependent kinase inhibitor 2A
263	1029	Tumor metastasis	CDKN2A	AMPL4089136	cyclin-dependent kinase inhibitor 2A
264	1029	Unfolded protein response	CDKN2A	AMPL4089136	cyclin-dependent kinase inhibitor 2A
265	1029	Mitochondria	CDKN2A	AMPL4089136	cyclin-dependent kinase inhibitor 2A
266	1029	Hedgehog signaling pathway	CDKN2A	AMPL4089136	cyclin-dependent kinase inhibitor 2A
267	1029	Cellular senescence	CDKN2A	AMPL4089136	cyclin-dependent kinase inhibitor 2A
268	1029	Adipogenesis	CDKN2A	AMPL4089136	cyclin-dependent kinase inhibitor 2A
269	1030	Calcium signaling pathway	CDKN2B	AMPL18141488	cyclin-dependent kinase inhibitor 2B (p15, inhibits CDK4)
270	1030	Calcineurin/NF-AT signaling pathway	CDKN2B	AMPL18141488	cyclin-dependent kinase inhibitor 2B (p15, inhibits CDK4)
271	1030	Wnt signaling pathway	CDKN2B	AMPL18141488	cyclin-dependent kinase inhibitor 2B (p15, inhibits CDK4)
272	1030	Muscle	CDKN2B	AMPL18141488	cyclin-dependent kinase inhibitor 2B (p15, inhibits CDK4)
273	1030	Interleukin signaling pathway	CDKN2B	AMPL18141488	cyclin-dependent kinase inhibitor 2B (p15, inhibits CDK4)
274	1030	MAPK signaling pathway	CDKN2B	AMPL18141488	cyclin-dependent kinase inhibitor 2B (p15, inhibits CDK4)
275	1030	TGF-beta signaling pathway	CDKN2B	AMPL18141488	cyclin-dependent kinase inhibitor 2B (p15, inhibits CDK4)
276	1030	JAK/STAT signaling pathway	CDKN2B	AMPL18141488	cyclin-dependent kinase inhibitor 2B (p15, inhibits CDK4)
277	1030	Cellular senescence	CDKN2B	AMPL18141488	cyclin-dependent kinase inhibitor 2B (p15, inhibits CDK4)
278	1030	NRF2 signaling pathway	CDKN2B	AMPL18141488	cyclin-dependent kinase inhibitor 2B (p15, inhibits CDK4)
279	1030	Oxidative stress	CDKN2B	AMPL18141488	cyclin-dependent kinase inhibitor 2B (p15, inhibits CDK4)
280	1030	Retinoid acid receptor pathway	CDKN2B	AMPL18141488	cyclin-dependent kinase inhibitor 2B (p15, inhibits CDK4)
281	1030	Myc pathway	CDKN2B	AMPL18141488	cyclin-dependent kinase inhibitor 2B (p15, inhibits CDK4)
282	1030	Interferon-gamma signaling pathway	CDKN2B	AMPL18141488	cyclin-dependent kinase inhibitor 2B (p15, inhibits CDK4)
283	1030	Oncogenes and tumor suppressors	CDKN2B	AMPL18141488	cyclin-dependent kinase inhibitor 2B (p15, inhibits CDK4)
284	1030	PLC/IP3 pathway	CDKN2B	AMPL18141488	cyclin-dependent kinase inhibitor 2B (p15, inhibits CDK4)
285	1030	KRAS signaling pathway	CDKN2B	AMPL18141488	cyclin-dependent kinase inhibitor 2B (p15, inhibits CDK4)
286	1030	Estrogen receptor signaling pathway	CDKN2B	AMPL18141488	cyclin-dependent kinase inhibitor 2B (p15, inhibits CDK4)
287	1030	Snail signaling pathway	CDKN2B	AMPL18141488	cyclin-dependent kinase inhibitor 2B (p15, inhibits CDK4)
288	1030	Cell cycle pathway	CDKN2B	AMPL18141488	cyclin-dependent kinase inhibitor 2B (p15, inhibits CDK4)
289	1045	IL-1b signaling pathway	CDX2	AMPL9901836	caudal type homeobox 2
290	1045	TLR signaling pathway	CDX2	AMPL9901836	caudal type homeobox 2
291	1045	NF-kB signaling pathway	CDX2	AMPL9901836	caudal type homeobox 2
292	1045	TNF signaling pathway	CDX2	AMPL9901836	caudal type homeobox 2
293	1045	Angiogenesis	CDX2	AMPL9901836	caudal type homeobox 2
294	1045	Neurogenesis	CDX2	AMPL9901836	caudal type homeobox 2
295	1045	Oxidative stress	CDX2	AMPL9901836	caudal type homeobox 2
296	1045	TGF-beta signaling pathway	CDX2	AMPL9901836	caudal type homeobox 2
297	1045	Wnt signaling pathway	CDX2	AMPL9901836	caudal type homeobox 2
298	1045	HNF signaling pathway	CDX2	AMPL9901836	caudal type homeobox 2
299	1045	IL-6 signaling pathway	CDX2	AMPL9901836	caudal type homeobox 2
300	1045	Interferon-gamma signaling pathway	CDX2	AMPL9901836	caudal type homeobox 2
301	1045	IL-1 signaling pathway	CDX2	AMPL9901836	caudal type homeobox 2
302	1045	FGF signaling pathway	CDX2	AMPL9901836	caudal type homeobox 2
303	1045	Stem cells	CDX2	AMPL9901836	caudal type homeobox 2
304	1045	Interleukin signaling pathway	CDX2	AMPL9901836	caudal type homeobox 2
305	1048	Hypoxia signaling pathway	CEACAM5	AMPL29884115	carcinoembryonic antigen-related cell adhesion molecule 5
306	1048	Myc pathway	CEACAM5	AMPL29884115	carcinoembryonic antigen-related cell adhesion molecule 5
307	1048	TGF-beta signaling pathway	CEACAM5	AMPL29884115	carcinoembryonic antigen-related cell adhesion molecule 5
308	1048	Extracellular matrix and adhesion molecules	CEACAM5	AMPL29884115	carcinoembryonic antigen-related cell adhesion molecule 5
309	1048	PPAR signaling pathway	CEACAM5	AMPL29884115	carcinoembryonic antigen-related cell adhesion molecule 5
310	1048	Oncogenes and tumor suppressors	CEACAM5	AMPL29884115	carcinoembryonic antigen-related cell adhesion molecule 5
311	1048	PPAR-gamma signaling pathway	CEACAM5	AMPL29884115	carcinoembryonic antigen-related cell adhesion molecule 5
312	1050	Retinoid acid receptor pathway	CEBPA	AMPL29399893	CCAAT/enhancer binding protein (C/EBP), alpha
313	1050	Myc pathway	CEBPA	AMPL29399893	CCAAT/enhancer binding protein (C/EBP), alpha
314	1050	Hypoxia signaling pathway	CEBPA	AMPL29399893	CCAAT/enhancer binding protein (C/EBP), alpha
315	1050	Insulin signaling pathway	CEBPA	AMPL29399893	CCAAT/enhancer binding protein (C/EBP), alpha
316	1050	TNF signaling pathway	CEBPA	AMPL29399893	CCAAT/enhancer binding protein (C/EBP), alpha
317	1050	Dendritic and antigen-presenting cells	CEBPA	AMPL29399893	CCAAT/enhancer binding protein (C/EBP), alpha
318	1050	Glucocorticoids signaling pathway	CEBPA	AMPL29399893	CCAAT/enhancer binding protein (C/EBP), alpha
319	1050	Unfolded protein response	CEBPA	AMPL29399893	CCAAT/enhancer binding protein (C/EBP), alpha
320	1050	Adipogenesis	CEBPA	AMPL29399893	CCAAT/enhancer binding protein (C/EBP), alpha
321	1050	Neurons	CEBPA	AMPL29399893	CCAAT/enhancer binding protein (C/EBP), alpha
322	1050	Notch signaling pathway	CEBPA	AMPL29399893	CCAAT/enhancer binding protein (C/EBP), alpha
323	1050	ER stress	CEBPA	AMPL29399893	CCAAT/enhancer binding protein (C/EBP), alpha
324	1050	PPAR-gamma signaling pathway	CEBPA	AMPL29399893	CCAAT/enhancer binding protein (C/EBP), alpha
325	1050	FXR signaling pathway	CEBPA	AMPL29399893	CCAAT/enhancer binding protein (C/EBP), alpha
326	1050	IL-6 signaling pathway	CEBPA	AMPL29399893	CCAAT/enhancer binding protein (C/EBP), alpha
327	1050	PPAR signaling pathway	CEBPA	AMPL29399893	CCAAT/enhancer binding protein (C/EBP), alpha
328	1050	HNF signaling pathway	CEBPA	AMPL29399893	CCAAT/enhancer binding protein (C/EBP), alpha
329	1050	Metabolic and cardiovascular diseases	CEBPA	AMPL29399893	CCAAT/enhancer binding protein (C/EBP), alpha
330	1050	Wnt signaling pathway	CEBPA	AMPL29399893	CCAAT/enhancer binding protein (C/EBP), alpha
331	1050	Muscle	CEBPA	AMPL29399893	CCAAT/enhancer binding protein (C/EBP), alpha
332	1051	Muscle	CEBPB	AMPL26911170	CCAAT/enhancer binding protein (C/EBP), beta
333	1051	IL-6 signaling pathway	CEBPB	AMPL26911170	CCAAT/enhancer binding protein (C/EBP), beta
334	1051	IL-1 signaling pathway	CEBPB	AMPL26911170	CCAAT/enhancer binding protein (C/EBP), beta
335	1051	Metabolic and cardiovascular diseases	CEBPB	AMPL26911170	CCAAT/enhancer binding protein (C/EBP), beta
336	1051	Adipogenesis	CEBPB	AMPL26911170	CCAAT/enhancer binding protein (C/EBP), beta
337	1051	Unfolded protein response	CEBPB	AMPL26911170	CCAAT/enhancer binding protein (C/EBP), beta
338	1051	CREB signaling pathway	CEBPB	AMPL26911170	CCAAT/enhancer binding protein (C/EBP), beta
339	1051	Neurons	CEBPB	AMPL26911170	CCAAT/enhancer binding protein (C/EBP), beta
340	1051	Insulin signaling pathway	CEBPB	AMPL26911170	CCAAT/enhancer binding protein (C/EBP), beta
341	1051	Interleukin signaling pathway	CEBPB	AMPL26911170	CCAAT/enhancer binding protein (C/EBP), beta
342	1051	TGF-beta signaling pathway	CEBPB	AMPL26911170	CCAAT/enhancer binding protein (C/EBP), beta
343	1051	Immune response	CEBPB	AMPL26911170	CCAAT/enhancer binding protein (C/EBP), beta
344	1051	Apoptosis	CEBPB	AMPL26911170	CCAAT/enhancer binding protein (C/EBP), beta
345	1051	Glucocorticoids signaling pathway	CEBPB	AMPL26911170	CCAAT/enhancer binding protein (C/EBP), beta
346	1051	Myc pathway	CEBPB	AMPL26911170	CCAAT/enhancer binding protein (C/EBP), beta
347	1051	p53 signaling pathway	CEBPB	AMPL26911170	CCAAT/enhancer binding protein (C/EBP), beta
348	1051	IL-1b signaling pathway	CEBPB	AMPL26911170	CCAAT/enhancer binding protein (C/EBP), beta
349	1051	FXR signaling pathway	CEBPB	AMPL26911170	CCAAT/enhancer binding protein (C/EBP), beta
350	1051	Th1 and Th2 responses	CEBPB	AMPL26911170	CCAAT/enhancer binding protein (C/EBP), beta
351	1051	Oxidative stress	CEBPB	AMPL26911170	CCAAT/enhancer binding protein (C/EBP), beta
352	1051	TNF signaling pathway	CEBPB	AMPL26911170	CCAAT/enhancer binding protein (C/EBP), beta
353	1051	AP-1 pathway	CEBPB	AMPL26911170	CCAAT/enhancer binding protein (C/EBP), beta
354	1051	Wnt signaling pathway	CEBPB	AMPL26911170	CCAAT/enhancer binding protein (C/EBP), beta
355	1051	TLR signaling pathway	CEBPB	AMPL26911170	CCAAT/enhancer binding protein (C/EBP), beta
356	1051	Oncogenes and tumor suppressors	CEBPB	AMPL26911170	CCAAT/enhancer binding protein (C/EBP), beta
357	1051	Fibrosis	CEBPB	AMPL26911170	CCAAT/enhancer binding protein (C/EBP), beta
358	1051	NF-kB signaling pathway	CEBPB	AMPL26911170	CCAAT/enhancer binding protein (C/EBP), beta
359	1051	JAK/STAT signaling pathway	CEBPB	AMPL26911170	CCAAT/enhancer binding protein (C/EBP), beta
360	1051	T helper cell differentiation	CEBPB	AMPL26911170	CCAAT/enhancer binding protein (C/EBP), beta
361	1051	Retinoid acid receptor pathway	CEBPB	AMPL26911170	CCAAT/enhancer binding protein (C/EBP), beta
362	10563	AhR signaling pathway	CXCL13	AMPL27870684	chemokine (C-X-C motif) ligand 13
363	10563	TNF signaling pathway	CXCL13	AMPL27870684	chemokine (C-X-C motif) ligand 13
364	10563	Interferon-gamma signaling pathway	CXCL13	AMPL27870684	chemokine (C-X-C motif) ligand 13
365	10563	Cytokines, chemokines and receptors	CXCL13	AMPL27870684	chemokine (C-X-C motif) ligand 13
366	10563	Oxidative stress	CXCL13	AMPL27870684	chemokine (C-X-C motif) ligand 13
367	10563	NF-kB signaling pathway	CXCL13	AMPL27870684	chemokine (C-X-C motif) ligand 13
368	10563	Immune response	CXCL13	AMPL27870684	chemokine (C-X-C motif) ligand 13
369	10563	Angiogenesis	CXCL13	AMPL27870684	chemokine (C-X-C motif) ligand 13
370	10563	Oncogenes and tumor suppressors	CXCL13	AMPL27870684	chemokine (C-X-C motif) ligand 13
371	10563	Interferon signaling pathway	CXCL13	AMPL27870684	chemokine (C-X-C motif) ligand 13
372	10630	Neurogenesis	PDPN	AMPL26971483	podoplanin
373	10630	TGF-beta signaling pathway	PDPN	AMPL26971483	podoplanin
374	10630	Interferon-gamma signaling pathway	PDPN	AMPL26971483	podoplanin
375	10630	Interleukin signaling pathway	PDPN	AMPL26971483	podoplanin
376	10630	AP-1 pathway	PDPN	AMPL26971483	podoplanin
377	10631	Stress and toxicity	POSTN	AMPL28084633	periostin, osteoblast specific factor
378	10631	TNF signaling pathway	POSTN	AMPL28084633	periostin, osteoblast specific factor
379	10631	Immune diseases	POSTN	AMPL28084633	periostin, osteoblast specific factor
380	10631	Notch signaling pathway	POSTN	AMPL28084633	periostin, osteoblast specific factor
381	10631	Renin-angiotensin system	POSTN	AMPL28084633	periostin, osteoblast specific factor
382	10631	p53 signaling pathway	POSTN	AMPL28084633	periostin, osteoblast specific factor
383	10631	FGF signaling pathway	POSTN	AMPL28084633	periostin, osteoblast specific factor
384	10631	Angiogenesis	POSTN	AMPL28084633	periostin, osteoblast specific factor
385	10631	TGF-beta signaling pathway	POSTN	AMPL28084633	periostin, osteoblast specific factor
386	10643	Estrogen receptor signaling pathway	IGF2BP3	AMPL12665155	insulin-like growth factor 2 mRNA binding protein 3
387	10673	Oxidative stress	TNFSF13B	AMPL13384029	tumor necrosis factor (ligand) superfamily, member 13b
388	10673	TLR signaling pathway	TNFSF13B	AMPL13384029	tumor necrosis factor (ligand) superfamily, member 13b
389	10673	Interferon-gamma signaling pathway	TNFSF13B	AMPL13384029	tumor necrosis factor (ligand) superfamily, member 13b
390	10673	TGF-beta signaling pathway	TNFSF13B	AMPL13384029	tumor necrosis factor (ligand) superfamily, member 13b
391	10673	Interleukin signaling pathway	TNFSF13B	AMPL13384029	tumor necrosis factor (ligand) superfamily, member 13b
392	10673	TNF signaling pathway	TNFSF13B	AMPL13384029	tumor necrosis factor (ligand) superfamily, member 13b
393	10673	AP-1 pathway	TNFSF13B	AMPL13384029	tumor necrosis factor (ligand) superfamily, member 13b
394	10673	PLC/IP3 pathway	TNFSF13B	AMPL13384029	tumor necrosis factor (ligand) superfamily, member 13b
395	10673	Interferon signaling pathway	TNFSF13B	AMPL13384029	tumor necrosis factor (ligand) superfamily, member 13b
396	10673	Cytokines, chemokines and receptors	TNFSF13B	AMPL13384029	tumor necrosis factor (ligand) superfamily, member 13b
397	10673	NF-kB signaling pathway	TNFSF13B	AMPL13384029	tumor necrosis factor (ligand) superfamily, member 13b
398	10673	AhR signaling pathway	TNFSF13B	AMPL13384029	tumor necrosis factor (ligand) superfamily, member 13b
399	10673	Oncogenes and tumor suppressors	TNFSF13B	AMPL13384029	tumor necrosis factor (ligand) superfamily, member 13b
400	10673	JAK/STAT signaling pathway	TNFSF13B	AMPL13384029	tumor necrosis factor (ligand) superfamily, member 13b
401	10673	Immune response	TNFSF13B	AMPL13384029	tumor necrosis factor (ligand) superfamily, member 13b
402	10673	Calcineurin/NF-AT signaling pathway	TNFSF13B	AMPL13384029	tumor necrosis factor (ligand) superfamily, member 13b
403	1071	FXR signaling pathway	CETP	AMPL2602029	cholesteryl ester transfer protein, plasma
404	1071	Lipid metabolism pathway	CETP	AMPL2602029	cholesteryl ester transfer protein, plasma
405	1071	Adipogenesis	CETP	AMPL2602029	cholesteryl ester transfer protein, plasma
406	1071	TNF signaling pathway	CETP	AMPL2602029	cholesteryl ester transfer protein, plasma
407	10763	Notch signaling pathway	NES	AMPL13097364	nestin
408	10763	Myc pathway	NES	AMPL13097364	nestin
409	10763	EGF/PDGF signaling pathway	NES	AMPL13097364	nestin
410	10763	TGF-alpha signaling pathway	NES	AMPL13097364	nestin
411	10763	FGF signaling pathway	NES	AMPL13097364	nestin
412	10763	Neurogenesis	NES	AMPL13097364	nestin
413	10763	Hedgehog signaling pathway	NES	AMPL13097364	nestin
414	10763	Stem cells	NES	AMPL13097364	nestin
415	10763	TGF-beta signaling pathway	NES	AMPL13097364	nestin
416	10763	Angiogenesis	NES	AMPL13097364	nestin
417	10763	Interleukin signaling pathway	NES	AMPL13097364	nestin
418	10763	IL-6 signaling pathway	NES	AMPL13097364	nestin
419	1080	Heat shock proteins and chaperones	CFTR	AMPL6465189	cystic fibrosis transmembrane conductance regulator (ATP-binding cassette sub-family C, member 7)
420	1080	HNF signaling pathway	CFTR	AMPL6465189	cystic fibrosis transmembrane conductance regulator (ATP-binding cassette sub-family C, member 7)
421	1080	Wnt signaling pathway	CFTR	AMPL6465189	cystic fibrosis transmembrane conductance regulator (ATP-binding cassette sub-family C, member 7)
422	1080	Interleukin signaling pathway	CFTR	AMPL6465189	cystic fibrosis transmembrane conductance regulator (ATP-binding cassette sub-family C, member 7)
423	1080	Fibrosis	CFTR	AMPL6465189	cystic fibrosis transmembrane conductance regulator (ATP-binding cassette sub-family C, member 7)
424	1080	Interferon-gamma signaling pathway	CFTR	AMPL6465189	cystic fibrosis transmembrane conductance regulator (ATP-binding cassette sub-family C, member 7)
425	1080	Stress and toxicity	CFTR	AMPL6465189	cystic fibrosis transmembrane conductance regulator (ATP-binding cassette sub-family C, member 7)
426	1080	ER stress	CFTR	AMPL6465189	cystic fibrosis transmembrane conductance regulator (ATP-binding cassette sub-family C, member 7)
427	1080	Unfolded protein response	CFTR	AMPL6465189	cystic fibrosis transmembrane conductance regulator (ATP-binding cassette sub-family C, member 7)
428	1080	TNF signaling pathway	CFTR	AMPL6465189	cystic fibrosis transmembrane conductance regulator (ATP-binding cassette sub-family C, member 7)
429	1080	CREB signaling pathway	CFTR	AMPL6465189	cystic fibrosis transmembrane conductance regulator (ATP-binding cassette sub-family C, member 7)
430	1080	Oxidative stress	CFTR	AMPL6465189	cystic fibrosis transmembrane conductance regulator (ATP-binding cassette sub-family C, member 7)
431	1080	NF-kB signaling pathway	CFTR	AMPL6465189	cystic fibrosis transmembrane conductance regulator (ATP-binding cassette sub-family C, member 7)
432	1080	IL-1b signaling pathway	CFTR	AMPL6465189	cystic fibrosis transmembrane conductance regulator (ATP-binding cassette sub-family C, member 7)
433	1080	IL-1 signaling pathway	CFTR	AMPL6465189	cystic fibrosis transmembrane conductance regulator (ATP-binding cassette sub-family C, member 7)
434	1080	TGF-beta signaling pathway	CFTR	AMPL6465189	cystic fibrosis transmembrane conductance regulator (ATP-binding cassette sub-family C, member 7)
435	1080	Hypoxia signaling pathway	CFTR	AMPL6465189	cystic fibrosis transmembrane conductance regulator (ATP-binding cassette sub-family C, member 7)
436	1080	Muscle	CFTR	AMPL6465189	cystic fibrosis transmembrane conductance regulator (ATP-binding cassette sub-family C, member 7)
437	10855	FGF signaling pathway	HPSE	AMPL3919560	heparanase
438	10855	PPAR-gamma signaling pathway	HPSE	AMPL3919560	heparanase
439	10855	Angiogenesis	HPSE	AMPL3919560	heparanase
440	10855	NGF signaling pathway	HPSE	AMPL3919560	heparanase
441	10855	PPAR signaling pathway	HPSE	AMPL3919560	heparanase
442	10855	CREB signaling pathway	HPSE	AMPL3919560	heparanase
443	10855	Tumor metastasis	HPSE	AMPL3919560	heparanase
444	10891	Angiogenesis	PPARGC1A	AMPL12102485	peroxisome proliferator-activated receptor gamma, coactivator 1 alpha
445	10891	AP-1 pathway	PPARGC1A	AMPL12102485	peroxisome proliferator-activated receptor gamma, coactivator 1 alpha
446	10891	Wnt signaling pathway	PPARGC1A	AMPL12102485	peroxisome proliferator-activated receptor gamma, coactivator 1 alpha
447	10891	Glutamate receptor pathway	PPARGC1A	AMPL12102485	peroxisome proliferator-activated receptor gamma, coactivator 1 alpha
448	10891	JAK/STAT signaling pathway	PPARGC1A	AMPL12102485	peroxisome proliferator-activated receptor gamma, coactivator 1 alpha
449	10891	IL-6 signaling pathway	PPARGC1A	AMPL12102485	peroxisome proliferator-activated receptor gamma, coactivator 1 alpha
450	10891	Insulin signaling pathway	PPARGC1A	AMPL12102485	peroxisome proliferator-activated receptor gamma, coactivator 1 alpha
451	10891	TNF signaling pathway	PPARGC1A	AMPL12102485	peroxisome proliferator-activated receptor gamma, coactivator 1 alpha
452	10891	FXR signaling pathway	PPARGC1A	AMPL12102485	peroxisome proliferator-activated receptor gamma, coactivator 1 alpha
453	10891	Adipogenesis	PPARGC1A	AMPL12102485	peroxisome proliferator-activated receptor gamma, coactivator 1 alpha
454	10891	p53 signaling pathway	PPARGC1A	AMPL12102485	peroxisome proliferator-activated receptor gamma, coactivator 1 alpha
455	10891	Metabolic and cardiovascular diseases	PPARGC1A	AMPL12102485	peroxisome proliferator-activated receptor gamma, coactivator 1 alpha
456	10891	CREB signaling pathway	PPARGC1A	AMPL12102485	peroxisome proliferator-activated receptor gamma, coactivator 1 alpha
457	10891	Muscle	PPARGC1A	AMPL12102485	peroxisome proliferator-activated receptor gamma, coactivator 1 alpha
458	10891	PPAR-gamma signaling pathway	PPARGC1A	AMPL12102485	peroxisome proliferator-activated receptor gamma, coactivator 1 alpha
459	10891	Neurological disorders	PPARGC1A	AMPL12102485	peroxisome proliferator-activated receptor gamma, coactivator 1 alpha
460	10891	MAPK signaling pathway	PPARGC1A	AMPL12102485	peroxisome proliferator-activated receptor gamma, coactivator 1 alpha
461	10891	FGF signaling pathway	PPARGC1A	AMPL12102485	peroxisome proliferator-activated receptor gamma, coactivator 1 alpha
462	10891	PPAR signaling pathway	PPARGC1A	AMPL12102485	peroxisome proliferator-activated receptor gamma, coactivator 1 alpha
463	10891	PPAR-alpha signaling pathway	PPARGC1A	AMPL12102485	peroxisome proliferator-activated receptor gamma, coactivator 1 alpha
464	10891	PPAR-delta signaling pathway	PPARGC1A	AMPL12102485	peroxisome proliferator-activated receptor gamma, coactivator 1 alpha
465	10891	Progesterone receptor signaling pathway	PPARGC1A	AMPL12102485	peroxisome proliferator-activated receptor gamma, coactivator 1 alpha
466	10987	TNF signaling pathway	COPS5	AMPL12653841	COP9 signalosome subunit 5
467	10987	Adipogenesis	COPS5	AMPL12653841	COP9 signalosome subunit 5
468	10987	EGF/PDGF signaling pathway	COPS5	AMPL12653841	COP9 signalosome subunit 5
469	10987	Hypoxia signaling pathway	COPS5	AMPL12653841	COP9 signalosome subunit 5
470	10987	JAK/STAT signaling pathway	COPS5	AMPL12653841	COP9 signalosome subunit 5
471	10987	Wnt signaling pathway	COPS5	AMPL12653841	COP9 signalosome subunit 5
472	10999	Myc pathway	SLC27A4	AMPL28231426	solute carrier family 27 (fatty acid transporter), member 4
473	10999	Fatty acid metabolism pathway	SLC27A4	AMPL28231426	solute carrier family 27 (fatty acid transporter), member 4
474	10999	PPAR signaling pathway	SLC27A4	AMPL28231426	solute carrier family 27 (fatty acid transporter), member 4
475	11009	Interleukin signaling pathway	IL24	AMPL6695565	interleukin 24
476	11009	AP-1 pathway	IL24	AMPL6695565	interleukin 24
477	11009	TLR signaling pathway	IL24	AMPL6695565	interleukin 24
478	11009	TNF signaling pathway	IL24	AMPL6695565	interleukin 24
479	11009	Th1 and Th2 responses	IL24	AMPL6695565	interleukin 24
480	11009	IL-1 signaling pathway	IL24	AMPL6695565	interleukin 24
481	11009	Immune response	IL24	AMPL6695565	interleukin 24
482	11009	Adipogenesis	IL24	AMPL6695565	interleukin 24
483	11009	IL-1b signaling pathway	IL24	AMPL6695565	interleukin 24
484	11009	Cytokines, chemokines and receptors	IL24	AMPL6695565	interleukin 24
485	11009	Estrogen receptor signaling pathway	IL24	AMPL6695565	interleukin 24
486	11093	Extracellular matrix and adhesion molecules	ADAMTS13	AMPL34222790	ADAM metallopeptidase with thrombospondin type 1 motif, 13
487	11093	IL-1 signaling pathway	ADAMTS13	AMPL34222790	ADAM metallopeptidase with thrombospondin type 1 motif, 13
488	11093	IL-1b signaling pathway	ADAMTS13	AMPL34222790	ADAM metallopeptidase with thrombospondin type 1 motif, 13
489	11093	Interleukin signaling pathway	ADAMTS13	AMPL34222790	ADAM metallopeptidase with thrombospondin type 1 motif, 13
490	1111	Stress and toxicity	CHEK1	AMPL7796632	checkpoint kinase 1
491	1111	HNF signaling pathway	CHEK1	AMPL7796632	checkpoint kinase 1
492	1111	DNA damage signaling pathway	CHEK1	AMPL7796632	checkpoint kinase 1
493	1111	Estrogen receptor signaling pathway	CHEK1	AMPL7796632	checkpoint kinase 1
494	1111	Cellular senescence	CHEK1	AMPL7796632	checkpoint kinase 1
495	1111	p53 signaling pathway	CHEK1	AMPL7796632	checkpoint kinase 1
496	1111	Cell cycle pathway	CHEK1	AMPL7796632	checkpoint kinase 1
497	1111	Myc pathway	CHEK1	AMPL7796632	checkpoint kinase 1
498	1113	Angiogenesis	CHGA	AMPL8512809	chromogranin A (parathyroid secretory protein 1)
499	1113	Neurons	CHGA	AMPL8512809	chromogranin A (parathyroid secretory protein 1)
500	1113	AP-1 pathway	CHGA	AMPL8512809	chromogranin A (parathyroid secretory protein 1)
501	1113	Snail signaling pathway	CHGA	AMPL8512809	chromogranin A (parathyroid secretory protein 1)
502	1113	Neurogenesis	CHGA	AMPL8512809	chromogranin A (parathyroid secretory protein 1)
503	1113	CREB signaling pathway	CHGA	AMPL8512809	chromogranin A (parathyroid secretory protein 1)
504	1113	Muscle	CHGA	AMPL8512809	chromogranin A (parathyroid secretory protein 1)
505	1113	Calcium signaling pathway	CHGA	AMPL8512809	chromogranin A (parathyroid secretory protein 1)
506	11156	p53 signaling pathway	PTP4A3	AMPL17089290	protein tyrosine phosphatase type IVA, member 3
507	11156	Estrogen receptor signaling pathway	PTP4A3	AMPL17089290	protein tyrosine phosphatase type IVA, member 3
508	11156	Snail signaling pathway	PTP4A3	AMPL17089290	protein tyrosine phosphatase type IVA, member 3
509	11156	IL-6 signaling pathway	PTP4A3	AMPL17089290	protein tyrosine phosphatase type IVA, member 3
510	1116	JAK/STAT signaling pathway	CHI3L1	AMPL11934115	chitinase 3-like 1 (cartilage glycoprotein-39)
511	1116	NF-kB signaling pathway	CHI3L1	AMPL11934115	chitinase 3-like 1 (cartilage glycoprotein-39)
512	1116	TNF signaling pathway	CHI3L1	AMPL11934115	chitinase 3-like 1 (cartilage glycoprotein-39)
513	1116	Adipogenesis	CHI3L1	AMPL11934115	chitinase 3-like 1 (cartilage glycoprotein-39)
514	1116	AP-1 pathway	CHI3L1	AMPL11934115	chitinase 3-like 1 (cartilage glycoprotein-39)
515	1116	Oxidative stress	CHI3L1	AMPL11934115	chitinase 3-like 1 (cartilage glycoprotein-39)
516	1116	Muscle	CHI3L1	AMPL11934115	chitinase 3-like 1 (cartilage glycoprotein-39)
517	1116	Interleukin signaling pathway	CHI3L1	AMPL11934115	chitinase 3-like 1 (cartilage glycoprotein-39)
518	1116	Immune diseases	CHI3L1	AMPL11934115	chitinase 3-like 1 (cartilage glycoprotein-39)
519	11186	p53 signaling pathway	RASSF1	AMPL17627221	Ras association (RalGDS/AF-6) domain family member 1
520	11186	Myc pathway	RASSF1	AMPL17627221	Ras association (RalGDS/AF-6) domain family member 1
521	11186	Polycomb group pathway	RASSF1	AMPL17627221	Ras association (RalGDS/AF-6) domain family member 1
522	11186	Oncogenes and tumor suppressors	RASSF1	AMPL17627221	Ras association (RalGDS/AF-6) domain family member 1
523	11200	Cell cycle pathway	CHEK2	AMPL2657479	checkpoint kinase 2
524	11200	Stress and toxicity	CHEK2	AMPL2657479	checkpoint kinase 2
525	11200	p53 signaling pathway	CHEK2	AMPL2657479	checkpoint kinase 2
526	11200	DNA damage signaling pathway	CHEK2	AMPL2657479	checkpoint kinase 2
527	11200	Cellular senescence	CHEK2	AMPL2657479	checkpoint kinase 2
528	11200	Myc pathway	CHEK2	AMPL2657479	checkpoint kinase 2
529	11200	Apoptosis	CHEK2	AMPL2657479	checkpoint kinase 2
530	11227	Necrosis	GALNT5	AMPL25927023	polypeptide N-acetylgalactosaminyltransferase 5
531	11227	Stress and toxicity	GALNT5	AMPL25927023	polypeptide N-acetylgalactosaminyltransferase 5
532	11227	Apoptosis	GALNT5	AMPL25927023	polypeptide N-acetylgalactosaminyltransferase 5
533	1129	Neurogenesis	CHRM2	AMPL349057	cholinergic receptor, muscarinic 2
534	1129	GPCR signaling	CHRM2	AMPL349057	cholinergic receptor, muscarinic 2
535	1129	JAK/STAT signaling pathway	CHRM2	AMPL349057	cholinergic receptor, muscarinic 2
536	11315	Stress and toxicity	PARK7	AMPL12066978	parkinson protein 7
537	11315	ER stress	PARK7	AMPL12066978	parkinson protein 7
538	11315	Neurological disorders	PARK7	AMPL12066978	parkinson protein 7
539	11315	Unfolded protein response	PARK7	AMPL12066978	parkinson protein 7
540	1137	Neurotransmitter pathways	CHRNA4	AMPL5929604	cholinergic receptor, nicotinic, alpha 4 (neuronal)
541	1137	Immune response	CHRNA4	AMPL5929604	cholinergic receptor, nicotinic, alpha 4 (neuronal)
542	1137	Neurons	CHRNA4	AMPL5929604	cholinergic receptor, nicotinic, alpha 4 (neuronal)
543	1139	Neurotransmitter pathways	CHRNA7	AMPL6929395	cholinergic receptor, nicotinic, alpha 7 (neuronal)
544	1147	PI3K/AKT signaling pathway	CHUK	AMPL7797843	conserved helix-loop-helix ubiquitous kinase
545	1147	Notch signaling pathway	CHUK	AMPL7797843	conserved helix-loop-helix ubiquitous kinase
546	1147	Interleukin signaling pathway	CHUK	AMPL7797843	conserved helix-loop-helix ubiquitous kinase
547	1147	EGF/PDGF signaling pathway	CHUK	AMPL7797843	conserved helix-loop-helix ubiquitous kinase
548	1147	Inflammasomes	CHUK	AMPL7797843	conserved helix-loop-helix ubiquitous kinase
549	1147	Viral and bacterial infection	CHUK	AMPL7797843	conserved helix-loop-helix ubiquitous kinase
550	1147	Oxidative stress	CHUK	AMPL7797843	conserved helix-loop-helix ubiquitous kinase
551	1147	TNF signaling pathway	CHUK	AMPL7797843	conserved helix-loop-helix ubiquitous kinase
552	1147	TLR signaling pathway	CHUK	AMPL7797843	conserved helix-loop-helix ubiquitous kinase
553	1147	NF-kB signaling pathway	CHUK	AMPL7797843	conserved helix-loop-helix ubiquitous kinase
554	1147	p53 signaling pathway	CHUK	AMPL7797843	conserved helix-loop-helix ubiquitous kinase
555	1147	Insulin signaling pathway	CHUK	AMPL7797843	conserved helix-loop-helix ubiquitous kinase
556	1147	MAPK signaling pathway	CHUK	AMPL7797843	conserved helix-loop-helix ubiquitous kinase
557	116519	Liver X receptor signaling pathway	APOA5	AMPL6817420	apolipoprotein A-V
558	116519	HNF signaling pathway	APOA5	AMPL6817420	apolipoprotein A-V
559	116519	AMPK pathway	APOA5	AMPL6817420	apolipoprotein A-V
560	116519	Adipogenesis	APOA5	AMPL6817420	apolipoprotein A-V
561	116519	PPAR signaling pathway	APOA5	AMPL6817420	apolipoprotein A-V
562	116519	PPAR-gamma signaling pathway	APOA5	AMPL6817420	apolipoprotein A-V
563	116519	Insulin signaling pathway	APOA5	AMPL6817420	apolipoprotein A-V
564	116519	PPAR-alpha signaling pathway	APOA5	AMPL6817420	apolipoprotein A-V
565	116519	PI3K/AKT signaling pathway	APOA5	AMPL6817420	apolipoprotein A-V
566	116519	MAPK signaling pathway	APOA5	AMPL6817420	apolipoprotein A-V
567	116844	Cell differentiation	LRG1	AMPL17621664	leucine-rich alpha-2-glycoprotein 1
568	116844	IL-6 signaling pathway	LRG1	AMPL17621664	leucine-rich alpha-2-glycoprotein 1
569	116844	Angiogenesis	LRG1	AMPL17621664	leucine-rich alpha-2-glycoprotein 1
570	116844	TGF-beta signaling pathway	LRG1	AMPL17621664	leucine-rich alpha-2-glycoprotein 1
571	120892	Interferon signaling pathway	LRRK2	AMPL21521786	leucine-rich repeat kinase 2
572	120892	Apoptosis	LRRK2	AMPL21521786	leucine-rich repeat kinase 2
573	120892	TNF signaling pathway	LRRK2	AMPL21521786	leucine-rich repeat kinase 2
574	120892	AMPK pathway	LRRK2	AMPL21521786	leucine-rich repeat kinase 2
575	120892	Endocytosis	LRRK2	AMPL21521786	leucine-rich repeat kinase 2
576	120892	Autophagy	LRRK2	AMPL21521786	leucine-rich repeat kinase 2
577	120892	Immune response	LRRK2	AMPL21521786	leucine-rich repeat kinase 2
578	120892	Interferon-gamma signaling pathway	LRRK2	AMPL21521786	leucine-rich repeat kinase 2
579	120892	Neurological disorders	LRRK2	AMPL21521786	leucine-rich repeat kinase 2
580	120892	MAPK signaling pathway	LRRK2	AMPL21521786	leucine-rich repeat kinase 2
581	1230	Oxidative stress	CCR1	AMPL9381998	chemokine (C-C motif) receptor 1
582	1230	AhR signaling pathway	CCR1	AMPL9381998	chemokine (C-C motif) receptor 1
583	1230	Dendritic and antigen-presenting cells	CCR1	AMPL9381998	chemokine (C-C motif) receptor 1
584	1230	TLR signaling pathway	CCR1	AMPL9381998	chemokine (C-C motif) receptor 1
585	1230	Immune response	CCR1	AMPL9381998	chemokine (C-C motif) receptor 1
586	1230	Interferon signaling pathway	CCR1	AMPL9381998	chemokine (C-C motif) receptor 1
587	1230	Immune diseases	CCR1	AMPL9381998	chemokine (C-C motif) receptor 1
588	1230	Viral and bacterial infection	CCR1	AMPL9381998	chemokine (C-C motif) receptor 1
589	1230	CREB signaling pathway	CCR1	AMPL9381998	chemokine (C-C motif) receptor 1
590	1230	TGF-beta signaling pathway	CCR1	AMPL9381998	chemokine (C-C motif) receptor 1
591	1230	Oncogenes and tumor suppressors	CCR1	AMPL9381998	chemokine (C-C motif) receptor 1
592	1230	NF-kB signaling pathway	CCR1	AMPL9381998	chemokine (C-C motif) receptor 1
593	1230	T-cell and B-cell activation	CCR1	AMPL9381998	chemokine (C-C motif) receptor 1
594	1230	Metabolic and cardiovascular diseases	CCR1	AMPL9381998	chemokine (C-C motif) receptor 1
595	1230	GPCR signaling	CCR1	AMPL9381998	chemokine (C-C motif) receptor 1
596	1230	Stress and toxicity	CCR1	AMPL9381998	chemokine (C-C motif) receptor 1
597	1230	Cytokines, chemokines and receptors	CCR1	AMPL9381998	chemokine (C-C motif) receptor 1
598	1230	Estrogen receptor signaling pathway	CCR1	AMPL9381998	chemokine (C-C motif) receptor 1
599	1233	p53 signaling pathway	CCR4	AMPL27144500	chemokine (C-C motif) receptor 4
600	1233	Immune response	CCR4	AMPL27144500	chemokine (C-C motif) receptor 4
601	1233	T cells	CCR4	AMPL27144500	chemokine (C-C motif) receptor 4
602	1233	T-cell and B-cell activation	CCR4	AMPL27144500	chemokine (C-C motif) receptor 4
603	1233	GPCR signaling	CCR4	AMPL27144500	chemokine (C-C motif) receptor 4
604	1233	Immune diseases	CCR4	AMPL27144500	chemokine (C-C motif) receptor 4
605	1233	Cytokines, chemokines and receptors	CCR4	AMPL27144500	chemokine (C-C motif) receptor 4
606	1233	T helper cell differentiation	CCR4	AMPL27144500	chemokine (C-C motif) receptor 4
607	1233	Interferon-gamma signaling pathway	CCR4	AMPL27144500	chemokine (C-C motif) receptor 4
608	1233	Muscle	CCR4	AMPL27144500	chemokine (C-C motif) receptor 4
609	1233	Th1 and Th2 responses	CCR4	AMPL27144500	chemokine (C-C motif) receptor 4
610	1233	Insulin signaling pathway	CCR4	AMPL27144500	chemokine (C-C motif) receptor 4
611	1233	TGF-beta signaling pathway	CCR4	AMPL27144500	chemokine (C-C motif) receptor 4
612	1234	GPCR signaling	CCR5	AMPL1196973	chemokine (C-C motif) receptor 5 (gene/pseudogene)
613	1234	Oxidative stress	CCR5	AMPL1196973	chemokine (C-C motif) receptor 5 (gene/pseudogene)
614	1234	Interleukin signaling pathway	CCR5	AMPL1196973	chemokine (C-C motif) receptor 5 (gene/pseudogene)
615	1234	Immune diseases	CCR5	AMPL1196973	chemokine (C-C motif) receptor 5 (gene/pseudogene)
616	1234	TLR signaling pathway	CCR5	AMPL1196973	chemokine (C-C motif) receptor 5 (gene/pseudogene)
617	1234	Th1 and Th2 responses	CCR5	AMPL1196973	chemokine (C-C motif) receptor 5 (gene/pseudogene)
618	1234	T helper cell differentiation	CCR5	AMPL1196973	chemokine (C-C motif) receptor 5 (gene/pseudogene)
619	1234	Interferon signaling pathway	CCR5	AMPL1196973	chemokine (C-C motif) receptor 5 (gene/pseudogene)
620	1234	Insulin signaling pathway	CCR5	AMPL1196973	chemokine (C-C motif) receptor 5 (gene/pseudogene)
621	1234	T-cell and B-cell activation	CCR5	AMPL1196973	chemokine (C-C motif) receptor 5 (gene/pseudogene)
622	1234	Hypoxia signaling pathway	CCR5	AMPL1196973	chemokine (C-C motif) receptor 5 (gene/pseudogene)
623	1234	Muscle	CCR5	AMPL1196973	chemokine (C-C motif) receptor 5 (gene/pseudogene)
624	1234	TNF signaling pathway	CCR5	AMPL1196973	chemokine (C-C motif) receptor 5 (gene/pseudogene)
625	1234	CREB signaling pathway	CCR5	AMPL1196973	chemokine (C-C motif) receptor 5 (gene/pseudogene)
626	1234	Cell differentiation	CCR5	AMPL1196973	chemokine (C-C motif) receptor 5 (gene/pseudogene)
627	1234	Dendritic and antigen-presenting cells	CCR5	AMPL1196973	chemokine (C-C motif) receptor 5 (gene/pseudogene)
628	1234	Cell lineage identification	CCR5	AMPL1196973	chemokine (C-C motif) receptor 5 (gene/pseudogene)
629	1234	Cytokines, chemokines and receptors	CCR5	AMPL1196973	chemokine (C-C motif) receptor 5 (gene/pseudogene)
630	1234	IL-1 signaling pathway	CCR5	AMPL1196973	chemokine (C-C motif) receptor 5 (gene/pseudogene)
631	1234	Interferon-gamma signaling pathway	CCR5	AMPL1196973	chemokine (C-C motif) receptor 5 (gene/pseudogene)
632	1234	AP-1 pathway	CCR5	AMPL1196973	chemokine (C-C motif) receptor 5 (gene/pseudogene)
633	1234	Immune response	CCR5	AMPL1196973	chemokine (C-C motif) receptor 5 (gene/pseudogene)
634	1234	IL-1b signaling pathway	CCR5	AMPL1196973	chemokine (C-C motif) receptor 5 (gene/pseudogene)
635	1234	NF-kB signaling pathway	CCR5	AMPL1196973	chemokine (C-C motif) receptor 5 (gene/pseudogene)
636	1235	Cytokines, chemokines and receptors	CCR6	AMPL28658537	chemokine (C-C motif) receptor 6
637	1235	IL-1 signaling pathway	CCR6	AMPL28658537	chemokine (C-C motif) receptor 6
638	1235	Interleukin signaling pathway	CCR6	AMPL28658537	chemokine (C-C motif) receptor 6
639	1235	Insulin signaling pathway	CCR6	AMPL28658537	chemokine (C-C motif) receptor 6
640	1235	Immune response	CCR6	AMPL28658537	chemokine (C-C motif) receptor 6
641	1235	T helper cell differentiation	CCR6	AMPL28658537	chemokine (C-C motif) receptor 6
642	1235	Interferon-gamma signaling pathway	CCR6	AMPL28658537	chemokine (C-C motif) receptor 6
643	1235	CREB signaling pathway	CCR6	AMPL28658537	chemokine (C-C motif) receptor 6
644	1235	TNF signaling pathway	CCR6	AMPL28658537	chemokine (C-C motif) receptor 6
645	1235	GPCR signaling	CCR6	AMPL28658537	chemokine (C-C motif) receptor 6
646	1235	IL-1b signaling pathway	CCR6	AMPL28658537	chemokine (C-C motif) receptor 6
647	1236	GPCR signaling	CCR7	AMPL7903159	chemokine (C-C motif) receptor 7
648	1236	TLR signaling pathway	CCR7	AMPL7903159	chemokine (C-C motif) receptor 7
649	1236	Cytokines, chemokines and receptors	CCR7	AMPL7903159	chemokine (C-C motif) receptor 7
650	1236	Estrogen-related receptor alpha pathway	CCR7	AMPL7903159	chemokine (C-C motif) receptor 7
651	1236	Notch signaling pathway	CCR7	AMPL7903159	chemokine (C-C motif) receptor 7
652	1236	Oxidative stress	CCR7	AMPL7903159	chemokine (C-C motif) receptor 7
653	1236	Prostaglandin signaling pathway	CCR7	AMPL7903159	chemokine (C-C motif) receptor 7
654	1236	IL-1 signaling pathway	CCR7	AMPL7903159	chemokine (C-C motif) receptor 7
655	1236	Interferon signaling pathway	CCR7	AMPL7903159	chemokine (C-C motif) receptor 7
656	1236	Interleukin signaling pathway	CCR7	AMPL7903159	chemokine (C-C motif) receptor 7
657	1236	NF-kB signaling pathway	CCR7	AMPL7903159	chemokine (C-C motif) receptor 7
658	1236	TNF signaling pathway	CCR7	AMPL7903159	chemokine (C-C motif) receptor 7
659	1236	TGF-beta signaling pathway	CCR7	AMPL7903159	chemokine (C-C motif) receptor 7
660	1236	Immune response	CCR7	AMPL7903159	chemokine (C-C motif) receptor 7
661	1236	IL-1b signaling pathway	CCR7	AMPL7903159	chemokine (C-C motif) receptor 7
662	1236	AP-1 pathway	CCR7	AMPL7903159	chemokine (C-C motif) receptor 7
663	1236	Immune diseases	CCR7	AMPL7903159	chemokine (C-C motif) receptor 7
664	1236	p53 signaling pathway	CCR7	AMPL7903159	chemokine (C-C motif) receptor 7
665	1236	CREB signaling pathway	CCR7	AMPL7903159	chemokine (C-C motif) receptor 7
666	1244	G2/M arrest	ABCC2	AMPL3093849	ATP-binding cassette, sub-family C (CFTR/MRP), member 2
667	1244	FXR signaling pathway	ABCC2	AMPL3093849	ATP-binding cassette, sub-family C (CFTR/MRP), member 2
668	1244	Stress and toxicity	ABCC2	AMPL3093849	ATP-binding cassette, sub-family C (CFTR/MRP), member 2
669	1244	CAR signaling pathway	ABCC2	AMPL3093849	ATP-binding cassette, sub-family C (CFTR/MRP), member 2
670	1244	Glucocorticoids signaling pathway	ABCC2	AMPL3093849	ATP-binding cassette, sub-family C (CFTR/MRP), member 2
671	1244	Apoptosis	ABCC2	AMPL3093849	ATP-binding cassette, sub-family C (CFTR/MRP), member 2
672	1244	Oxidative stress	ABCC2	AMPL3093849	ATP-binding cassette, sub-family C (CFTR/MRP), member 2
673	1244	NF-kB signaling pathway	ABCC2	AMPL3093849	ATP-binding cassette, sub-family C (CFTR/MRP), member 2
674	1244	Drug resistance	ABCC2	AMPL3093849	ATP-binding cassette, sub-family C (CFTR/MRP), member 2
675	1244	NRF2 signaling pathway	ABCC2	AMPL3093849	ATP-binding cassette, sub-family C (CFTR/MRP), member 2
676	1244	Pregnane X receptor signaling pathway	ABCC2	AMPL3093849	ATP-binding cassette, sub-family C (CFTR/MRP), member 2
677	1244	Drug metabolism pathway	ABCC2	AMPL3093849	ATP-binding cassette, sub-family C (CFTR/MRP), member 2
678	1268	Retinoid acid receptor pathway	CNR1	AMPL33763124	cannabinoid receptor 1 (brain)
679	1268	AhR signaling pathway	CNR1	AMPL33763124	cannabinoid receptor 1 (brain)
680	1268	GPCR signaling	CNR1	AMPL33763124	cannabinoid receptor 1 (brain)
681	1268	Interleukin signaling pathway	CNR1	AMPL33763124	cannabinoid receptor 1 (brain)
682	1268	Neurological disorders	CNR1	AMPL33763124	cannabinoid receptor 1 (brain)
683	1268	Neurotransmitter pathways	CNR1	AMPL33763124	cannabinoid receptor 1 (brain)
684	1268	Neurons	CNR1	AMPL33763124	cannabinoid receptor 1 (brain)
685	1268	Metabolic and cardiovascular diseases	CNR1	AMPL33763124	cannabinoid receptor 1 (brain)
686	1268	Immune response	CNR1	AMPL33763124	cannabinoid receptor 1 (brain)
687	1269	GPCR signaling	CNR2	AMPL11967691	cannabinoid receptor 2 (macrophage)
688	1269	Immune response	CNR2	AMPL11967691	cannabinoid receptor 2 (macrophage)
689	1277	Interleukin signaling pathway	COL1A1	AMPL3595460	collagen, type I, alpha 1
690	1277	Notch signaling pathway	COL1A1	AMPL3595460	collagen, type I, alpha 1
691	1277	Stem cells	COL1A1	AMPL3595460	collagen, type I, alpha 1
692	1277	Hypoxia signaling pathway	COL1A1	AMPL3595460	collagen, type I, alpha 1
693	1277	IL-1 signaling pathway	COL1A1	AMPL3595460	collagen, type I, alpha 1
694	1277	Muscle	COL1A1	AMPL3595460	collagen, type I, alpha 1
695	1277	IL-6 signaling pathway	COL1A1	AMPL3595460	collagen, type I, alpha 1
696	1277	EGF/PDGF signaling pathway	COL1A1	AMPL3595460	collagen, type I, alpha 1
697	1277	GPCR signaling	COL1A1	AMPL3595460	collagen, type I, alpha 1
698	1277	IL-1a signaling pathway	COL1A1	AMPL3595460	collagen, type I, alpha 1
699	1277	IL-1b signaling pathway	COL1A1	AMPL3595460	collagen, type I, alpha 1
700	1277	Oxidative stress	COL1A1	AMPL3595460	collagen, type I, alpha 1
701	1277	Osteogenesis	COL1A1	AMPL3595460	collagen, type I, alpha 1
702	1277	Interferon-gamma signaling pathway	COL1A1	AMPL3595460	collagen, type I, alpha 1
703	1277	Extracellular matrix and adhesion molecules	COL1A1	AMPL3595460	collagen, type I, alpha 1
704	1277	NF-kB signaling pathway	COL1A1	AMPL3595460	collagen, type I, alpha 1
705	1277	Estrogen receptor signaling pathway	COL1A1	AMPL3595460	collagen, type I, alpha 1
706	1277	Cell surface markers	COL1A1	AMPL3595460	collagen, type I, alpha 1
707	1277	Snail signaling pathway	COL1A1	AMPL3595460	collagen, type I, alpha 1
708	1277	PPAR signaling pathway	COL1A1	AMPL3595460	collagen, type I, alpha 1
709	1277	Endothelin signaling pathway	COL1A1	AMPL3595460	collagen, type I, alpha 1
710	1277	TGF-beta signaling pathway	COL1A1	AMPL3595460	collagen, type I, alpha 1
711	1277	Wnt signaling pathway	COL1A1	AMPL3595460	collagen, type I, alpha 1
712	1277	PPAR-gamma signaling pathway	COL1A1	AMPL3595460	collagen, type I, alpha 1
713	1277	Renin-angiotensin system	COL1A1	AMPL3595460	collagen, type I, alpha 1
714	1277	MAPK signaling pathway	COL1A1	AMPL3595460	collagen, type I, alpha 1
715	1277	Cellular senescence	COL1A1	AMPL3595460	collagen, type I, alpha 1
716	1277	PPAR-delta signaling pathway	COL1A1	AMPL3595460	collagen, type I, alpha 1
717	1277	TNF signaling pathway	COL1A1	AMPL3595460	collagen, type I, alpha 1
718	1277	Angiogenesis	COL1A1	AMPL3595460	collagen, type I, alpha 1
719	1277	Protease activated receptor signaling pathway	COL1A1	AMPL3595460	collagen, type I, alpha 1
720	1277	FGF signaling pathway	COL1A1	AMPL3595460	collagen, type I, alpha 1
721	1277	Adipogenesis	COL1A1	AMPL3595460	collagen, type I, alpha 1
722	1277	AP-1 pathway	COL1A1	AMPL3595460	collagen, type I, alpha 1
723	1277	Hedgehog signaling pathway	COL1A1	AMPL3595460	collagen, type I, alpha 1
724	1278	NF-kB signaling pathway	COL1A2	AMPL2120611	collagen, type I, alpha 2
725	1278	Wnt signaling pathway	COL1A2	AMPL2120611	collagen, type I, alpha 2
726	1278	Interferon-gamma signaling pathway	COL1A2	AMPL2120611	collagen, type I, alpha 2
727	1278	IL-1 signaling pathway	COL1A2	AMPL2120611	collagen, type I, alpha 2
728	1278	KRAS signaling pathway	COL1A2	AMPL2120611	collagen, type I, alpha 2
729	1278	Interleukin signaling pathway	COL1A2	AMPL2120611	collagen, type I, alpha 2
730	1278	PLC/IP3 pathway	COL1A2	AMPL2120611	collagen, type I, alpha 2
731	1278	TGF-beta signaling pathway	COL1A2	AMPL2120611	collagen, type I, alpha 2
732	1278	CREB signaling pathway	COL1A2	AMPL2120611	collagen, type I, alpha 2
733	1278	Oxidative stress	COL1A2	AMPL2120611	collagen, type I, alpha 2
734	1278	Renin-angiotensin system	COL1A2	AMPL2120611	collagen, type I, alpha 2
735	1278	Immune diseases	COL1A2	AMPL2120611	collagen, type I, alpha 2
736	1278	AP-1 pathway	COL1A2	AMPL2120611	collagen, type I, alpha 2
737	1278	PPAR signaling pathway	COL1A2	AMPL2120611	collagen, type I, alpha 2
738	1278	Osteogenesis	COL1A2	AMPL2120611	collagen, type I, alpha 2
739	1278	Muscle	COL1A2	AMPL2120611	collagen, type I, alpha 2
740	1278	FGF signaling pathway	COL1A2	AMPL2120611	collagen, type I, alpha 2
741	1278	Epithelial to mesenchymal transition	COL1A2	AMPL2120611	collagen, type I, alpha 2
742	1278	IL-1b signaling pathway	COL1A2	AMPL2120611	collagen, type I, alpha 2
743	1278	TNF signaling pathway	COL1A2	AMPL2120611	collagen, type I, alpha 2
744	1278	Extracellular matrix and adhesion molecules	COL1A2	AMPL2120611	collagen, type I, alpha 2
745	1278	Cell surface markers	COL1A2	AMPL2120611	collagen, type I, alpha 2
746	1278	EGF/PDGF signaling pathway	COL1A2	AMPL2120611	collagen, type I, alpha 2
747	1278	Fibrosis	COL1A2	AMPL2120611	collagen, type I, alpha 2
748	1278	Hypoxia signaling pathway	COL1A2	AMPL2120611	collagen, type I, alpha 2
749	1278	Myc pathway	COL1A2	AMPL2120611	collagen, type I, alpha 2
750	1278	Endothelin signaling pathway	COL1A2	AMPL2120611	collagen, type I, alpha 2
751	1278	Angiogenesis	COL1A2	AMPL2120611	collagen, type I, alpha 2
752	1278	PPAR-gamma signaling pathway	COL1A2	AMPL2120611	collagen, type I, alpha 2
753	1280	TGF-beta signaling pathway	COL2A1	AMPL11851505	collagen, type II, alpha 1
754	1280	PLC/IP3 pathway	COL2A1	AMPL11851505	collagen, type II, alpha 1
755	1280	IL-6 signaling pathway	COL2A1	AMPL11851505	collagen, type II, alpha 1
756	1280	NF-kB signaling pathway	COL2A1	AMPL11851505	collagen, type II, alpha 1
757	1280	Calcineurin/NF-AT signaling pathway	COL2A1	AMPL11851505	collagen, type II, alpha 1
758	1280	IL-1b signaling pathway	COL2A1	AMPL11851505	collagen, type II, alpha 1
759	1280	Hedgehog signaling pathway	COL2A1	AMPL11851505	collagen, type II, alpha 1
760	1280	FGF signaling pathway	COL2A1	AMPL11851505	collagen, type II, alpha 1
761	1280	Snail signaling pathway	COL2A1	AMPL11851505	collagen, type II, alpha 1
762	1280	IL-1 signaling pathway	COL2A1	AMPL11851505	collagen, type II, alpha 1
763	1280	Angiogenesis	COL2A1	AMPL11851505	collagen, type II, alpha 1
764	1280	Stem cells	COL2A1	AMPL11851505	collagen, type II, alpha 1
765	1280	TGF-alpha signaling pathway	COL2A1	AMPL11851505	collagen, type II, alpha 1
766	1280	Interleukin signaling pathway	COL2A1	AMPL11851505	collagen, type II, alpha 1
767	1280	Oxidative stress	COL2A1	AMPL11851505	collagen, type II, alpha 1
768	1280	Hypoxia signaling pathway	COL2A1	AMPL11851505	collagen, type II, alpha 1
769	1280	Estrogen receptor signaling pathway	COL2A1	AMPL11851505	collagen, type II, alpha 1
770	1280	Cell differentiation	COL2A1	AMPL11851505	collagen, type II, alpha 1
771	1280	TNF signaling pathway	COL2A1	AMPL11851505	collagen, type II, alpha 1
772	1280	Osteogenesis	COL2A1	AMPL11851505	collagen, type II, alpha 1
773	1281	Oxidative stress	COL3A1	AMPL4620938	collagen, type III, alpha 1
774	1281	Renin-angiotensin system	COL3A1	AMPL4620938	collagen, type III, alpha 1
775	1281	Osteogenesis	COL3A1	AMPL4620938	collagen, type III, alpha 1
776	1281	PPAR-gamma signaling pathway	COL3A1	AMPL4620938	collagen, type III, alpha 1
777	1281	IL-1a signaling pathway	COL3A1	AMPL4620938	collagen, type III, alpha 1
778	1281	TNF signaling pathway	COL3A1	AMPL4620938	collagen, type III, alpha 1
779	1281	Interleukin signaling pathway	COL3A1	AMPL4620938	collagen, type III, alpha 1
780	1281	PPAR-delta signaling pathway	COL3A1	AMPL4620938	collagen, type III, alpha 1
781	1281	Snail signaling pathway	COL3A1	AMPL4620938	collagen, type III, alpha 1
782	1281	TGF-beta signaling pathway	COL3A1	AMPL4620938	collagen, type III, alpha 1
783	1281	IL-1 signaling pathway	COL3A1	AMPL4620938	collagen, type III, alpha 1
784	1281	HNF signaling pathway	COL3A1	AMPL4620938	collagen, type III, alpha 1
785	1281	NF-kB signaling pathway	COL3A1	AMPL4620938	collagen, type III, alpha 1
786	1281	Cellular senescence	COL3A1	AMPL4620938	collagen, type III, alpha 1
787	1281	Metabolic and cardiovascular diseases	COL3A1	AMPL4620938	collagen, type III, alpha 1
788	1281	PPAR signaling pathway	COL3A1	AMPL4620938	collagen, type III, alpha 1
789	1281	IL-1b signaling pathway	COL3A1	AMPL4620938	collagen, type III, alpha 1
790	1281	Epithelial to mesenchymal transition	COL3A1	AMPL4620938	collagen, type III, alpha 1
791	1281	Interferon-gamma signaling pathway	COL3A1	AMPL4620938	collagen, type III, alpha 1
792	1281	Hypoxia signaling pathway	COL3A1	AMPL4620938	collagen, type III, alpha 1
793	1281	Estrogen receptor signaling pathway	COL3A1	AMPL4620938	collagen, type III, alpha 1
794	1281	NGF signaling pathway	COL3A1	AMPL4620938	collagen, type III, alpha 1
795	1281	Stress and toxicity	COL3A1	AMPL4620938	collagen, type III, alpha 1
796	1281	Fibrosis	COL3A1	AMPL4620938	collagen, type III, alpha 1
797	1294	Extracellular matrix and adhesion molecules	COL7A1	AMPL3201630	collagen, type VII, alpha 1
798	1294	TGF-beta signaling pathway	COL7A1	AMPL3201630	collagen, type VII, alpha 1
799	1302	Extracellular matrix and adhesion molecules	COL11A2	AMPL17118637	collagen, type XI, alpha 2
800	1308	Extracellular matrix and adhesion molecules	COL17A1	AMPL4107999	collagen, type XVII, alpha 1
801	1312	Drug metabolism pathway	COMT	AMPL3911681	catechol-O-methyltransferase
802	1312	Immune response	COMT	AMPL3911681	catechol-O-methyltransferase
803	1312	TNF signaling pathway	COMT	AMPL3911681	catechol-O-methyltransferase
804	1312	NF-kB signaling pathway	COMT	AMPL3911681	catechol-O-methyltransferase
805	1312	p53 signaling pathway	COMT	AMPL3911681	catechol-O-methyltransferase
806	1312	Adipogenesis	COMT	AMPL3911681	catechol-O-methyltransferase
807	1312	Oxidative stress	COMT	AMPL3911681	catechol-O-methyltransferase
808	1312	Stress and toxicity	COMT	AMPL3911681	catechol-O-methyltransferase
809	1312	Dopamine and serotonin pathway	COMT	AMPL3911681	catechol-O-methyltransferase
810	1312	Amino acid metabolism pathway	COMT	AMPL3911681	catechol-O-methyltransferase
811	1312	Progesterone receptor signaling pathway	COMT	AMPL3911681	catechol-O-methyltransferase
812	1316	Epithelial to mesenchymal transition	KLF6	AMPL11989258	Kruppel-like factor 6
813	1316	AhR signaling pathway	KLF6	AMPL11989258	Kruppel-like factor 6
814	1316	Apoptosis	KLF6	AMPL11989258	Kruppel-like factor 6
815	1316	Cell proliferation	KLF6	AMPL11989258	Kruppel-like factor 6
816	1316	Oncogenes and tumor suppressors	KLF6	AMPL11989258	Kruppel-like factor 6
817	1316	Myc pathway	KLF6	AMPL11989258	Kruppel-like factor 6
818	1316	TGF-beta signaling pathway	KLF6	AMPL11989258	Kruppel-like factor 6
819	1316	Muscle	KLF6	AMPL11989258	Kruppel-like factor 6
820	1316	Cell cycle arrest	KLF6	AMPL11989258	Kruppel-like factor 6
821	132	Hypoxia signaling pathway	ADK	AMPL13555316	adenosine kinase
822	132	Neurotransmitter pathways	ADK	AMPL13555316	adenosine kinase
823	132	Salvage pathway	ADK	AMPL13555316	adenosine kinase
824	132	CREB signaling pathway	ADK	AMPL13555316	adenosine kinase
825	133	IL-1b signaling pathway	ADM	AMPL2397925	adrenomedullin
826	133	Cell cycle pathway	ADM	AMPL2397925	adrenomedullin
827	133	Hypoxia signaling pathway	ADM	AMPL2397925	adrenomedullin
828	133	Muscle	ADM	AMPL2397925	adrenomedullin
829	133	Interferon-gamma signaling pathway	ADM	AMPL2397925	adrenomedullin
830	133	Cell proliferation	ADM	AMPL2397925	adrenomedullin
831	133	Wnt signaling pathway	ADM	AMPL2397925	adrenomedullin
832	133	NF-kB signaling pathway	ADM	AMPL2397925	adrenomedullin
833	133	Interleukin signaling pathway	ADM	AMPL2397925	adrenomedullin
834	133	Notch signaling pathway	ADM	AMPL2397925	adrenomedullin
835	133	AP-1 pathway	ADM	AMPL2397925	adrenomedullin
836	133	EGF/PDGF signaling pathway	ADM	AMPL2397925	adrenomedullin
837	133	Stem cells	ADM	AMPL2397925	adrenomedullin
838	133	IL-1 signaling pathway	ADM	AMPL2397925	adrenomedullin
839	133	Redox system	ADM	AMPL2397925	adrenomedullin
840	133	Angiogenesis	ADM	AMPL2397925	adrenomedullin
841	133	FGF signaling pathway	ADM	AMPL2397925	adrenomedullin
842	133	TNF signaling pathway	ADM	AMPL2397925	adrenomedullin
843	133	Prostaglandin signaling pathway	ADM	AMPL2397925	adrenomedullin
844	134	Apoptosis	ADORA1	AMPL5558635	adenosine A1 receptor
845	134	Osteogenesis	ADORA1	AMPL5558635	adenosine A1 receptor
846	134	Adipogenesis	ADORA1	AMPL5558635	adenosine A1 receptor
847	134	Estrogen receptor signaling pathway	ADORA1	AMPL5558635	adenosine A1 receptor
848	134	Glutamate receptor pathway	ADORA1	AMPL5558635	adenosine A1 receptor
849	134	Neurogenesis	ADORA1	AMPL5558635	adenosine A1 receptor
850	135	CREB signaling pathway	ADORA2A	AMPL6410101	adenosine A2a receptor
851	135	IL-1 signaling pathway	ADORA2A	AMPL6410101	adenosine A2a receptor
852	135	TLR signaling pathway	ADORA2A	AMPL6410101	adenosine A2a receptor
853	135	TNF signaling pathway	ADORA2A	AMPL6410101	adenosine A2a receptor
854	135	Oxidative stress	ADORA2A	AMPL6410101	adenosine A2a receptor
855	135	Immune response	ADORA2A	AMPL6410101	adenosine A2a receptor
856	135	Interleukin signaling pathway	ADORA2A	AMPL6410101	adenosine A2a receptor
857	135	Hypoxia signaling pathway	ADORA2A	AMPL6410101	adenosine A2a receptor
858	135	IL-1b signaling pathway	ADORA2A	AMPL6410101	adenosine A2a receptor
859	135	Glutamate receptor pathway	ADORA2A	AMPL6410101	adenosine A2a receptor
860	135	NF-kB signaling pathway	ADORA2A	AMPL6410101	adenosine A2a receptor
861	135	Apoptosis	ADORA2A	AMPL6410101	adenosine A2a receptor
862	135	Interferon-gamma signaling pathway	ADORA2A	AMPL6410101	adenosine A2a receptor
863	1356	IL-1b signaling pathway	CP	AMPL1384906	ceruloplasmin (ferroxidase)
864	1356	Interleukin signaling pathway	CP	AMPL1384906	ceruloplasmin (ferroxidase)
865	1356	Interferon-gamma signaling pathway	CP	AMPL1384906	ceruloplasmin (ferroxidase)
866	1356	IL-1 signaling pathway	CP	AMPL1384906	ceruloplasmin (ferroxidase)
867	1356	Stress and toxicity	CP	AMPL1384906	ceruloplasmin (ferroxidase)
868	1356	Hypoxia signaling pathway	CP	AMPL1384906	ceruloplasmin (ferroxidase)
869	1356	Oncogenes and tumor suppressors	CP	AMPL1384906	ceruloplasmin (ferroxidase)
870	1356	AhR signaling pathway	CP	AMPL1384906	ceruloplasmin (ferroxidase)
871	1361	AP-1 pathway	CPB2	AMPL8245267	carboxypeptidase B2 (plasma)
872	1361	IL-1b signaling pathway	CPB2	AMPL8245267	carboxypeptidase B2 (plasma)
873	1361	Adipogenesis	CPB2	AMPL8245267	carboxypeptidase B2 (plasma)
874	1361	TNF signaling pathway	CPB2	AMPL8245267	carboxypeptidase B2 (plasma)
875	1361	HNF signaling pathway	CPB2	AMPL8245267	carboxypeptidase B2 (plasma)
876	1361	Calcium signaling pathway	CPB2	AMPL8245267	carboxypeptidase B2 (plasma)
877	1364	TGF-beta signaling pathway	CLDN4	AMPL10421942	claudin 4
878	1364	Cell junction	CLDN4	AMPL10421942	claudin 4
879	1364	Stress and toxicity	CLDN4	AMPL10421942	claudin 4
880	1364	EGF/PDGF signaling pathway	CLDN4	AMPL10421942	claudin 4
881	1364	Snail signaling pathway	CLDN4	AMPL10421942	claudin 4
882	1364	Progesterone receptor signaling pathway	CLDN4	AMPL10421942	claudin 4
883	1364	Androgen receptor pathway	CLDN4	AMPL10421942	claudin 4
884	1365	Interferon-gamma signaling pathway	CLDN3	AMPL9895722	claudin 3
885	1365	TGF-beta signaling pathway	CLDN3	AMPL9895722	claudin 3
886	1365	TNF signaling pathway	CLDN3	AMPL9895722	claudin 3
887	1365	Snail signaling pathway	CLDN3	AMPL9895722	claudin 3
888	1365	Cell junction	CLDN3	AMPL9895722	claudin 3
889	1366	Cell junction	CLDN7	AMPL11137028	claudin 7
890	1366	Estrogen receptor signaling pathway	CLDN7	AMPL11137028	claudin 7
891	1366	p53 signaling pathway	CLDN7	AMPL11137028	claudin 7
892	1366	Snail signaling pathway	CLDN7	AMPL11137028	claudin 7
893	1385	Calcium signaling pathway	CREB1	AMPL16047670	cAMP responsive element binding protein 1
894	1385	PPAR signaling pathway	CREB1	AMPL16047670	cAMP responsive element binding protein 1
895	1385	Neurons	CREB1	AMPL16047670	cAMP responsive element binding protein 1
896	1385	Adipogenesis	CREB1	AMPL16047670	cAMP responsive element binding protein 1
897	1385	Neurological disorders	CREB1	AMPL16047670	cAMP responsive element binding protein 1
898	1385	Neurogenesis	CREB1	AMPL16047670	cAMP responsive element binding protein 1
899	1385	TGF-beta signaling pathway	CREB1	AMPL16047670	cAMP responsive element binding protein 1
900	1385	Glucocorticoids signaling pathway	CREB1	AMPL16047670	cAMP responsive element binding protein 1
901	1385	TNF signaling pathway	CREB1	AMPL16047670	cAMP responsive element binding protein 1
902	1385	CREB signaling pathway	CREB1	AMPL16047670	cAMP responsive element binding protein 1
903	1385	Rheb/S6K pathway	CREB1	AMPL16047670	cAMP responsive element binding protein 1
904	1385	Myc pathway	CREB1	AMPL16047670	cAMP responsive element binding protein 1
905	1385	EGF/PDGF signaling pathway	CREB1	AMPL16047670	cAMP responsive element binding protein 1
906	1385	Oxidative stress	CREB1	AMPL16047670	cAMP responsive element binding protein 1
907	1385	Oncogenes and tumor suppressors	CREB1	AMPL16047670	cAMP responsive element binding protein 1
908	1385	Estrogen receptor signaling pathway	CREB1	AMPL16047670	cAMP responsive element binding protein 1
909	1385	Stress and toxicity	CREB1	AMPL16047670	cAMP responsive element binding protein 1
910	1385	NF-kB signaling pathway	CREB1	AMPL16047670	cAMP responsive element binding protein 1
911	1385	Dopamine and serotonin pathway	CREB1	AMPL16047670	cAMP responsive element binding protein 1
912	1385	MAPK signaling pathway	CREB1	AMPL16047670	cAMP responsive element binding protein 1
913	1387	Metabolic and cardiovascular diseases	CREBBP	AMPL28799145	CREB binding protein
914	1387	Angiogenesis	CREBBP	AMPL28799145	CREB binding protein
915	1387	TGF-beta signaling pathway	CREBBP	AMPL28799145	CREB binding protein
916	1387	NF-kB signaling pathway	CREBBP	AMPL28799145	CREB binding protein
917	1387	Oxidative stress	CREBBP	AMPL28799145	CREB binding protein
918	1387	TNF signaling pathway	CREBBP	AMPL28799145	CREB binding protein
919	1387	MAPK signaling pathway	CREBBP	AMPL28799145	CREB binding protein
920	1387	Th1 and Th2 responses	CREBBP	AMPL28799145	CREB binding protein
921	1387	Androgen receptor pathway	CREBBP	AMPL28799145	CREB binding protein
922	1387	Immune response	CREBBP	AMPL28799145	CREB binding protein
923	1387	Stem cells	CREBBP	AMPL28799145	CREB binding protein
924	1387	Notch signaling pathway	CREBBP	AMPL28799145	CREB binding protein
925	1387	JAK/STAT signaling pathway	CREBBP	AMPL28799145	CREB binding protein
926	1387	PPAR signaling pathway	CREBBP	AMPL28799145	CREB binding protein
927	1387	Neurological disorders	CREBBP	AMPL28799145	CREB binding protein
928	1401	IL-6 signaling pathway	CRP	AMPL1907791	C-reactive protein, pentraxin-related
929	1401	IL-1b signaling pathway	CRP	AMPL1907791	C-reactive protein, pentraxin-related
930	1401	NF-kB signaling pathway	CRP	AMPL1907791	C-reactive protein, pentraxin-related
931	1401	FXR signaling pathway	CRP	AMPL1907791	C-reactive protein, pentraxin-related
932	1401	Renin-angiotensin system	CRP	AMPL1907791	C-reactive protein, pentraxin-related
933	1401	Liver X receptor signaling pathway	CRP	AMPL1907791	C-reactive protein, pentraxin-related
934	1401	AP-1 pathway	CRP	AMPL1907791	C-reactive protein, pentraxin-related
935	1401	Interleukin signaling pathway	CRP	AMPL1907791	C-reactive protein, pentraxin-related
936	1401	Immune response	CRP	AMPL1907791	C-reactive protein, pentraxin-related
937	1401	Complement pathway	CRP	AMPL1907791	C-reactive protein, pentraxin-related
938	1401	TNF signaling pathway	CRP	AMPL1907791	C-reactive protein, pentraxin-related
939	1401	Oxidative stress	CRP	AMPL1907791	C-reactive protein, pentraxin-related
940	1401	Unfolded protein response	CRP	AMPL1907791	C-reactive protein, pentraxin-related
941	1401	Glucocorticoids signaling pathway	CRP	AMPL1907791	C-reactive protein, pentraxin-related
942	1401	LXR signaling pathway	CRP	AMPL1907791	C-reactive protein, pentraxin-related
943	1401	JAK/STAT signaling pathway	CRP	AMPL1907791	C-reactive protein, pentraxin-related
944	1401	ER stress	CRP	AMPL1907791	C-reactive protein, pentraxin-related
945	1401	HNF signaling pathway	CRP	AMPL1907791	C-reactive protein, pentraxin-related
946	1401	AhR signaling pathway	CRP	AMPL1907791	C-reactive protein, pentraxin-related
947	1401	Stress and toxicity	CRP	AMPL1907791	C-reactive protein, pentraxin-related
948	1401	IL-1 signaling pathway	CRP	AMPL1907791	C-reactive protein, pentraxin-related
949	1410	Neurogenesis	CRYAB	AMPL11709675	crystallin, alpha B
950	1410	AhR signaling pathway	CRYAB	AMPL11709675	crystallin, alpha B
951	1410	TNF signaling pathway	CRYAB	AMPL11709675	crystallin, alpha B
952	1410	Interleukin signaling pathway	CRYAB	AMPL11709675	crystallin, alpha B
953	1410	IL-1 signaling pathway	CRYAB	AMPL11709675	crystallin, alpha B
954	1410	Calcineurin/NF-AT signaling pathway	CRYAB	AMPL11709675	crystallin, alpha B
955	1410	PPAR signaling pathway	CRYAB	AMPL11709675	crystallin, alpha B
956	1410	Apoptosis	CRYAB	AMPL11709675	crystallin, alpha B
957	1410	Stress and toxicity	CRYAB	AMPL11709675	crystallin, alpha B
958	1410	Heat shock proteins and chaperones	CRYAB	AMPL11709675	crystallin, alpha B
959	1410	PLC/IP3 pathway	CRYAB	AMPL11709675	crystallin, alpha B
960	1410	TGF-beta signaling pathway	CRYAB	AMPL11709675	crystallin, alpha B
961	1410	PPAR-gamma signaling pathway	CRYAB	AMPL11709675	crystallin, alpha B
962	1410	IL-1b signaling pathway	CRYAB	AMPL11709675	crystallin, alpha B
963	1410	Muscle	CRYAB	AMPL11709675	crystallin, alpha B
964	1410	p53 signaling pathway	CRYAB	AMPL11709675	crystallin, alpha B
965	142	DNA damage signaling pathway	PARP1	AMPL7740822	poly (ADP-ribose) polymerase 1
966	142	DNA repair	PARP1	AMPL7740822	poly (ADP-ribose) polymerase 1
967	142	Stress and toxicity	PARP1	AMPL7740822	poly (ADP-ribose) polymerase 1
968	142	Myc pathway	PARP1	AMPL7740822	poly (ADP-ribose) polymerase 1
969	142	Neurogenesis	PARP1	AMPL7740822	poly (ADP-ribose) polymerase 1
970	142	Apoptosis	PARP1	AMPL7740822	poly (ADP-ribose) polymerase 1
971	142	CREB signaling pathway	PARP1	AMPL7740822	poly (ADP-ribose) polymerase 1
972	142	Necrosis	PARP1	AMPL7740822	poly (ADP-ribose) polymerase 1
973	142	VEGF signaling pathway	PARP1	AMPL7740822	poly (ADP-ribose) polymerase 1
974	1432	TGF-beta signaling pathway	MAPK14	AMPL36223989	mitogen-activated protein kinase 14
975	1432	IL-6 signaling pathway	MAPK14	AMPL36223989	mitogen-activated protein kinase 14
976	1432	Muscle	MAPK14	AMPL36223989	mitogen-activated protein kinase 14
977	1432	Immune response	MAPK14	AMPL36223989	mitogen-activated protein kinase 14
978	1432	Protease activated receptor signaling pathway	MAPK14	AMPL36223989	mitogen-activated protein kinase 14
979	1432	Cellular senescence	MAPK14	AMPL36223989	mitogen-activated protein kinase 14
980	1432	TNF signaling pathway	MAPK14	AMPL36223989	mitogen-activated protein kinase 14
981	1432	PI3K/AKT signaling pathway	MAPK14	AMPL36223989	mitogen-activated protein kinase 14
982	1432	Autophagy	MAPK14	AMPL36223989	mitogen-activated protein kinase 14
983	1432	Metabolic and cardiovascular diseases	MAPK14	AMPL36223989	mitogen-activated protein kinase 14
984	1432	MAPK signaling pathway	MAPK14	AMPL36223989	mitogen-activated protein kinase 14
985	1432	Oncogenes and tumor suppressors	MAPK14	AMPL36223989	mitogen-activated protein kinase 14
986	1432	Viral and bacterial infection	MAPK14	AMPL36223989	mitogen-activated protein kinase 14
987	1432	Adipogenesis	MAPK14	AMPL36223989	mitogen-activated protein kinase 14
988	1432	Epithelial to mesenchymal transition	MAPK14	AMPL36223989	mitogen-activated protein kinase 14
989	1435	T cells	CSF1	AMPL4769976	colony stimulating factor 1 (macrophage)
990	1435	Notch signaling pathway	CSF1	AMPL4769976	colony stimulating factor 1 (macrophage)
991	1435	Immune response	CSF1	AMPL4769976	colony stimulating factor 1 (macrophage)
992	1435	Cytokines, chemokines and receptors	CSF1	AMPL4769976	colony stimulating factor 1 (macrophage)
993	1435	Metabolic and cardiovascular diseases	CSF1	AMPL4769976	colony stimulating factor 1 (macrophage)
994	1435	p53 signaling pathway	CSF1	AMPL4769976	colony stimulating factor 1 (macrophage)
995	1435	Oxidative stress	CSF1	AMPL4769976	colony stimulating factor 1 (macrophage)
996	1435	TGF-beta signaling pathway	CSF1	AMPL4769976	colony stimulating factor 1 (macrophage)
997	1435	TNF signaling pathway	CSF1	AMPL4769976	colony stimulating factor 1 (macrophage)
998	1435	PPAR-gamma signaling pathway	CSF1	AMPL4769976	colony stimulating factor 1 (macrophage)
999	1435	PPAR signaling pathway	CSF1	AMPL4769976	colony stimulating factor 1 (macrophage)
1000	1435	Wnt signaling pathway	CSF1	AMPL4769976	colony stimulating factor 1 (macrophage)
1001	1435	Immune diseases	CSF1	AMPL4769976	colony stimulating factor 1 (macrophage)
1002	1435	Cell migration	CSF1	AMPL4769976	colony stimulating factor 1 (macrophage)
1003	1435	Oncogenes and tumor suppressors	CSF1	AMPL4769976	colony stimulating factor 1 (macrophage)
1004	1435	VEGF signaling pathway	CSF1	AMPL4769976	colony stimulating factor 1 (macrophage)
1005	1435	IL-6 signaling pathway	CSF1	AMPL4769976	colony stimulating factor 1 (macrophage)
1006	1435	Stress and toxicity	CSF1	AMPL4769976	colony stimulating factor 1 (macrophage)
1007	1435	Osteogenesis	CSF1	AMPL4769976	colony stimulating factor 1 (macrophage)
1008	1435	IL-1 signaling pathway	CSF1	AMPL4769976	colony stimulating factor 1 (macrophage)
1009	1435	Interleukin signaling pathway	CSF1	AMPL4769976	colony stimulating factor 1 (macrophage)
1010	1435	Protease activated receptor signaling pathway	CSF1	AMPL4769976	colony stimulating factor 1 (macrophage)
1011	1435	JAK/STAT signaling pathway	CSF1	AMPL4769976	colony stimulating factor 1 (macrophage)
1012	1435	IL-1b signaling pathway	CSF1	AMPL4769976	colony stimulating factor 1 (macrophage)
1013	1435	NF-kB signaling pathway	CSF1	AMPL4769976	colony stimulating factor 1 (macrophage)
1014	1437	Immune response	CSF2	AMPL6401556	colony stimulating factor 2 (granulocyte-macrophage)
1015	1437	Cytokines, chemokines and receptors	CSF2	AMPL6401556	colony stimulating factor 2 (granulocyte-macrophage)
1016	1437	IL-6 signaling pathway	CSF2	AMPL6401556	colony stimulating factor 2 (granulocyte-macrophage)
1017	1437	Oxidative stress	CSF2	AMPL6401556	colony stimulating factor 2 (granulocyte-macrophage)
1018	1437	AP-1 pathway	CSF2	AMPL6401556	colony stimulating factor 2 (granulocyte-macrophage)
1019	1437	TNF signaling pathway	CSF2	AMPL6401556	colony stimulating factor 2 (granulocyte-macrophage)
1020	1437	IL-1 signaling pathway	CSF2	AMPL6401556	colony stimulating factor 2 (granulocyte-macrophage)
1021	1437	NF-kB signaling pathway	CSF2	AMPL6401556	colony stimulating factor 2 (granulocyte-macrophage)
1022	1437	Viral and bacterial infection	CSF2	AMPL6401556	colony stimulating factor 2 (granulocyte-macrophage)
1023	1437	Interleukin signaling pathway	CSF2	AMPL6401556	colony stimulating factor 2 (granulocyte-macrophage)
1024	1437	Protease activated receptor signaling pathway	CSF2	AMPL6401556	colony stimulating factor 2 (granulocyte-macrophage)
1025	1437	Osteogenesis	CSF2	AMPL6401556	colony stimulating factor 2 (granulocyte-macrophage)
1026	1437	Stem cells	CSF2	AMPL6401556	colony stimulating factor 2 (granulocyte-macrophage)
1027	1437	T-cell and B-cell activation	CSF2	AMPL6401556	colony stimulating factor 2 (granulocyte-macrophage)
1028	1437	TLR signaling pathway	CSF2	AMPL6401556	colony stimulating factor 2 (granulocyte-macrophage)
1029	1437	PLC/IP3 pathway	CSF2	AMPL6401556	colony stimulating factor 2 (granulocyte-macrophage)
1030	1437	Estrogen receptor signaling pathway	CSF2	AMPL6401556	colony stimulating factor 2 (granulocyte-macrophage)
1031	1437	Calcineurin/NF-AT signaling pathway	CSF2	AMPL6401556	colony stimulating factor 2 (granulocyte-macrophage)
1032	1437	Interferon-gamma signaling pathway	CSF2	AMPL6401556	colony stimulating factor 2 (granulocyte-macrophage)
1033	1437	T cells	CSF2	AMPL6401556	colony stimulating factor 2 (granulocyte-macrophage)
1034	1437	NGF signaling pathway	CSF2	AMPL6401556	colony stimulating factor 2 (granulocyte-macrophage)
1035	1437	IL-1a signaling pathway	CSF2	AMPL6401556	colony stimulating factor 2 (granulocyte-macrophage)
1036	1437	Dendritic and antigen-presenting cells	CSF2	AMPL6401556	colony stimulating factor 2 (granulocyte-macrophage)
1037	1437	Immune diseases	CSF2	AMPL6401556	colony stimulating factor 2 (granulocyte-macrophage)
1038	1437	Metabolic and cardiovascular diseases	CSF2	AMPL6401556	colony stimulating factor 2 (granulocyte-macrophage)
1039	1437	JAK/STAT signaling pathway	CSF2	AMPL6401556	colony stimulating factor 2 (granulocyte-macrophage)
1040	1437	p53 signaling pathway	CSF2	AMPL6401556	colony stimulating factor 2 (granulocyte-macrophage)
1041	1437	IL-1b signaling pathway	CSF2	AMPL6401556	colony stimulating factor 2 (granulocyte-macrophage)
1042	1437	Th1 and Th2 responses	CSF2	AMPL6401556	colony stimulating factor 2 (granulocyte-macrophage)
1043	1440	Stem cells	CSF3	AMPL4948034	colony stimulating factor 3 (granulocyte)
1044	1440	Osteogenesis	CSF3	AMPL4948034	colony stimulating factor 3 (granulocyte)
1045	1440	TGF-alpha signaling pathway	CSF3	AMPL4948034	colony stimulating factor 3 (granulocyte)
1046	1440	IL-1a signaling pathway	CSF3	AMPL4948034	colony stimulating factor 3 (granulocyte)
1047	1440	NF-kB signaling pathway	CSF3	AMPL4948034	colony stimulating factor 3 (granulocyte)
1048	1440	IL-1b signaling pathway	CSF3	AMPL4948034	colony stimulating factor 3 (granulocyte)
1049	1440	Immune response	CSF3	AMPL4948034	colony stimulating factor 3 (granulocyte)
1050	1440	Adipogenesis	CSF3	AMPL4948034	colony stimulating factor 3 (granulocyte)
1051	1440	Cytokines, chemokines and receptors	CSF3	AMPL4948034	colony stimulating factor 3 (granulocyte)
1052	1440	Viral and bacterial infection	CSF3	AMPL4948034	colony stimulating factor 3 (granulocyte)
1053	1440	Oxidative stress	CSF3	AMPL4948034	colony stimulating factor 3 (granulocyte)
1054	1440	Muscle	CSF3	AMPL4948034	colony stimulating factor 3 (granulocyte)
1055	1440	TNF signaling pathway	CSF3	AMPL4948034	colony stimulating factor 3 (granulocyte)
1056	1440	IL-6 signaling pathway	CSF3	AMPL4948034	colony stimulating factor 3 (granulocyte)
1057	1440	IL-1 signaling pathway	CSF3	AMPL4948034	colony stimulating factor 3 (granulocyte)
1058	1440	TLR signaling pathway	CSF3	AMPL4948034	colony stimulating factor 3 (granulocyte)
1059	1440	Oncogenes and tumor suppressors	CSF3	AMPL4948034	colony stimulating factor 3 (granulocyte)
1060	1440	Interleukin signaling pathway	CSF3	AMPL4948034	colony stimulating factor 3 (granulocyte)
1061	1440	ANGPT/TIE2 signaling pathway	CSF3	AMPL4948034	colony stimulating factor 3 (granulocyte)
1062	1440	Angiogenesis	CSF3	AMPL4948034	colony stimulating factor 3 (granulocyte)
1063	1462	p53 signaling pathway	VCAN	AMPL27709723	versican
1064	1462	Interleukin signaling pathway	VCAN	AMPL27709723	versican
1065	1462	Epithelial to mesenchymal transition	VCAN	AMPL27709723	versican
1066	1462	Stress and toxicity	VCAN	AMPL27709723	versican
1067	1462	Wnt signaling pathway	VCAN	AMPL27709723	versican
1068	1462	Extracellular matrix and adhesion molecules	VCAN	AMPL27709723	versican
1069	1462	FGF signaling pathway	VCAN	AMPL27709723	versican
1070	1462	AP-1 pathway	VCAN	AMPL27709723	versican
1071	1462	Androgen receptor pathway	VCAN	AMPL27709723	versican
1072	1462	Angiogenesis	VCAN	AMPL27709723	versican
1073	1462	TGF-beta signaling pathway	VCAN	AMPL27709723	versican
1074	1462	EGF/PDGF signaling pathway	VCAN	AMPL27709723	versican
1075	1462	Hypoxia signaling pathway	VCAN	AMPL27709723	versican
1076	1471	Stress and toxicity	CST3	AMPL5803464	cystatin C
1077	1471	Androgen receptor pathway	CST3	AMPL5803464	cystatin C
1078	1490	Oxidative stress	CTGF	AMPL11335505	connective tissue growth factor
1079	1490	Retinoid acid receptor pathway	CTGF	AMPL11335505	connective tissue growth factor
1080	1490	Renin-angiotensin system	CTGF	AMPL11335505	connective tissue growth factor
1081	1490	PLC/IP3 pathway	CTGF	AMPL11335505	connective tissue growth factor
1082	1490	Wnt signaling pathway	CTGF	AMPL11335505	connective tissue growth factor
1083	1490	Endothelin signaling pathway	CTGF	AMPL11335505	connective tissue growth factor
1084	1490	p53 signaling pathway	CTGF	AMPL11335505	connective tissue growth factor
1085	1490	Fibrosis	CTGF	AMPL11335505	connective tissue growth factor
1086	1490	Hippo signaling pathway	CTGF	AMPL11335505	connective tissue growth factor
1087	1490	EGF/PDGF signaling pathway	CTGF	AMPL11335505	connective tissue growth factor
1088	1490	NF-kB signaling pathway	CTGF	AMPL11335505	connective tissue growth factor
1089	1490	PPAR signaling pathway	CTGF	AMPL11335505	connective tissue growth factor
1090	1490	PPAR-gamma signaling pathway	CTGF	AMPL11335505	connective tissue growth factor
1091	1490	Interferon-gamma signaling pathway	CTGF	AMPL11335505	connective tissue growth factor
1092	1490	JAK/STAT signaling pathway	CTGF	AMPL11335505	connective tissue growth factor
1093	1490	Immune response	CTGF	AMPL11335505	connective tissue growth factor
1094	1490	Myc pathway	CTGF	AMPL11335505	connective tissue growth factor
1095	1490	Interleukin signaling pathway	CTGF	AMPL11335505	connective tissue growth factor
1096	1490	Extracellular matrix and adhesion molecules	CTGF	AMPL11335505	connective tissue growth factor
1097	1490	AhR signaling pathway	CTGF	AMPL11335505	connective tissue growth factor
1098	1490	TNF signaling pathway	CTGF	AMPL11335505	connective tissue growth factor
1099	1490	AP-1 pathway	CTGF	AMPL11335505	connective tissue growth factor
1100	1490	TGF-beta signaling pathway	CTGF	AMPL11335505	connective tissue growth factor
1101	1490	FGF signaling pathway	CTGF	AMPL11335505	connective tissue growth factor
1102	1490	Muscle	CTGF	AMPL11335505	connective tissue growth factor
1103	1490	Hypoxia signaling pathway	CTGF	AMPL11335505	connective tissue growth factor
1104	1490	Protease activated receptor signaling pathway	CTGF	AMPL11335505	connective tissue growth factor
1105	1490	ANGPT/TIE2 signaling pathway	CTGF	AMPL11335505	connective tissue growth factor
1106	1490	MAPK signaling pathway	CTGF	AMPL11335505	connective tissue growth factor
1107	1490	VEGF signaling pathway	CTGF	AMPL11335505	connective tissue growth factor
1108	1490	Prostaglandin signaling pathway	CTGF	AMPL11335505	connective tissue growth factor
1109	1490	Angiogenesis	CTGF	AMPL11335505	connective tissue growth factor
1110	1490	Estrogen receptor signaling pathway	CTGF	AMPL11335505	connective tissue growth factor
1111	1493	TNF signaling pathway	CTLA4	AMPL28832228	cytotoxic T-lymphocyte-associated protein 4
1112	1493	Wnt signaling pathway	CTLA4	AMPL28832228	cytotoxic T-lymphocyte-associated protein 4
1113	1493	T cells	CTLA4	AMPL28832228	cytotoxic T-lymphocyte-associated protein 4
1114	1493	Oxidative stress	CTLA4	AMPL28832228	cytotoxic T-lymphocyte-associated protein 4
1115	1493	Metabolic and cardiovascular diseases	CTLA4	AMPL28832228	cytotoxic T-lymphocyte-associated protein 4
1116	1493	PLC/IP3 pathway	CTLA4	AMPL28832228	cytotoxic T-lymphocyte-associated protein 4
1117	1493	Immune diseases	CTLA4	AMPL28832228	cytotoxic T-lymphocyte-associated protein 4
1118	1493	Interferon signaling pathway	CTLA4	AMPL28832228	cytotoxic T-lymphocyte-associated protein 4
1119	1493	Cell surface markers	CTLA4	AMPL28832228	cytotoxic T-lymphocyte-associated protein 4
1120	1493	Th1 and Th2 responses	CTLA4	AMPL28832228	cytotoxic T-lymphocyte-associated protein 4
1121	1493	NF-kB signaling pathway	CTLA4	AMPL28832228	cytotoxic T-lymphocyte-associated protein 4
1122	1493	Calcineurin/NF-AT signaling pathway	CTLA4	AMPL28832228	cytotoxic T-lymphocyte-associated protein 4
1123	1500	Cell duplication	CTNND1	AMPL1249534	catenin (cadherin-associated protein), delta 1
1124	1500	Cell migration	CTNND1	AMPL1249534	catenin (cadherin-associated protein), delta 1
1125	1500	Extracellular matrix and adhesion molecules	CTNND1	AMPL1249534	catenin (cadherin-associated protein), delta 1
1126	1520	ROS production	CTSS	AMPL29536018	cathepsin S
1127	1520	TNF signaling pathway	CTSS	AMPL29536018	cathepsin S
1128	1520	Autophagy	CTSS	AMPL29536018	cathepsin S
1129	1520	Interferon-gamma signaling pathway	CTSS	AMPL29536018	cathepsin S
1130	1520	Interleukin signaling pathway	CTSS	AMPL29536018	cathepsin S
1131	1520	Apoptosis	CTSS	AMPL29536018	cathepsin S
1132	1524	Interleukin signaling pathway	CX3CR1	AMPL8908474	chemokine (C-X3-C motif) receptor 1
1133	1524	IL-1b signaling pathway	CX3CR1	AMPL8908474	chemokine (C-X3-C motif) receptor 1
1134	1524	IL-1 signaling pathway	CX3CR1	AMPL8908474	chemokine (C-X3-C motif) receptor 1
1135	1524	Hypoxia signaling pathway	CX3CR1	AMPL8908474	chemokine (C-X3-C motif) receptor 1
1136	1524	Liver X receptor signaling pathway	CX3CR1	AMPL8908474	chemokine (C-X3-C motif) receptor 1
1137	1524	LXR signaling pathway	CX3CR1	AMPL8908474	chemokine (C-X3-C motif) receptor 1
1138	1524	Immune diseases	CX3CR1	AMPL8908474	chemokine (C-X3-C motif) receptor 1
1139	1524	Oxidative stress	CX3CR1	AMPL8908474	chemokine (C-X3-C motif) receptor 1
1140	1524	PPAR signaling pathway	CX3CR1	AMPL8908474	chemokine (C-X3-C motif) receptor 1
1141	1524	TNF signaling pathway	CX3CR1	AMPL8908474	chemokine (C-X3-C motif) receptor 1
1142	1524	Neurons	CX3CR1	AMPL8908474	chemokine (C-X3-C motif) receptor 1
1143	1524	Cytokines, chemokines and receptors	CX3CR1	AMPL8908474	chemokine (C-X3-C motif) receptor 1
1144	1524	Immune response	CX3CR1	AMPL8908474	chemokine (C-X3-C motif) receptor 1
1145	1524	PPAR-gamma signaling pathway	CX3CR1	AMPL8908474	chemokine (C-X3-C motif) receptor 1
1146	1524	NF-kB signaling pathway	CX3CR1	AMPL8908474	chemokine (C-X3-C motif) receptor 1
1147	1524	GPCR signaling	CX3CR1	AMPL8908474	chemokine (C-X3-C motif) receptor 1
1148	1525	p53 signaling pathway	CXADR	AMPL7260154	coxsackie virus and adenovirus receptor
1149	1525	HNF signaling pathway	CXADR	AMPL7260154	coxsackie virus and adenovirus receptor
1150	1525	TGF-beta signaling pathway	CXADR	AMPL7260154	coxsackie virus and adenovirus receptor
1151	1525	Estrogen receptor signaling pathway	CXADR	AMPL7260154	coxsackie virus and adenovirus receptor
1152	1525	Snail signaling pathway	CXADR	AMPL7260154	coxsackie virus and adenovirus receptor
1153	1525	Wnt signaling pathway	CXADR	AMPL7260154	coxsackie virus and adenovirus receptor
1154	1535	AP-1 pathway	CYBA	AMPL5483900	cytochrome b-245, alpha polypeptide
1155	1535	Myc pathway	CYBA	AMPL5483900	cytochrome b-245, alpha polypeptide
1156	1535	Oxidative stress	CYBA	AMPL5483900	cytochrome b-245, alpha polypeptide
1157	1535	Estrogen receptor signaling pathway	CYBA	AMPL5483900	cytochrome b-245, alpha polypeptide
1158	1535	TNF signaling pathway	CYBA	AMPL5483900	cytochrome b-245, alpha polypeptide
1159	1535	ROS production	CYBA	AMPL5483900	cytochrome b-245, alpha polypeptide
1160	1535	NF-kB signaling pathway	CYBA	AMPL5483900	cytochrome b-245, alpha polypeptide
1161	1535	Renin-angiotensin system	CYBA	AMPL5483900	cytochrome b-245, alpha polypeptide
1162	154	Neurons	ADRB2	AMPL17586	adrenoceptor beta 2, surface
1163	154	Immune response	ADRB2	AMPL17586	adrenoceptor beta 2, surface
1164	154	Neurotransmitter pathways	ADRB2	AMPL17586	adrenoceptor beta 2, surface
1165	154	Dopamine and serotonin pathway	ADRB2	AMPL17586	adrenoceptor beta 2, surface
1166	154	TGF-beta signaling pathway	ADRB2	AMPL17586	adrenoceptor beta 2, surface
1167	1543	Notch signaling pathway	CYP1A1	AMPL5175693	cytochrome P450, family 1, subfamily A, polypeptide 1
1168	1543	Liver X receptor signaling pathway	CYP1A1	AMPL5175693	cytochrome P450, family 1, subfamily A, polypeptide 1
1169	1543	Estrogen receptor signaling pathway	CYP1A1	AMPL5175693	cytochrome P450, family 1, subfamily A, polypeptide 1
1170	1543	Drug metabolism pathway	CYP1A1	AMPL5175693	cytochrome P450, family 1, subfamily A, polypeptide 1
1171	1543	AhR signaling pathway	CYP1A1	AMPL5175693	cytochrome P450, family 1, subfamily A, polypeptide 1
1172	1543	CAR signaling pathway	CYP1A1	AMPL5175693	cytochrome P450, family 1, subfamily A, polypeptide 1
1173	1543	TNF signaling pathway	CYP1A1	AMPL5175693	cytochrome P450, family 1, subfamily A, polypeptide 1
1174	1543	LXR signaling pathway	CYP1A1	AMPL5175693	cytochrome P450, family 1, subfamily A, polypeptide 1
1175	1543	AP-1 pathway	CYP1A1	AMPL5175693	cytochrome P450, family 1, subfamily A, polypeptide 1
1176	1543	Hypoxia signaling pathway	CYP1A1	AMPL5175693	cytochrome P450, family 1, subfamily A, polypeptide 1
1177	1543	Stress and toxicity	CYP1A1	AMPL5175693	cytochrome P450, family 1, subfamily A, polypeptide 1
1178	1543	NF-kB signaling pathway	CYP1A1	AMPL5175693	cytochrome P450, family 1, subfamily A, polypeptide 1
1179	1543	TGF-beta signaling pathway	CYP1A1	AMPL5175693	cytochrome P450, family 1, subfamily A, polypeptide 1
1180	1543	Oxidative stress	CYP1A1	AMPL5175693	cytochrome P450, family 1, subfamily A, polypeptide 1
1181	1544	Liver X receptor signaling pathway	CYP1A2	AMPL5480580	cytochrome P450, family 1, subfamily A, polypeptide 2
1182	1544	Drug metabolism pathway	CYP1A2	AMPL5480580	cytochrome P450, family 1, subfamily A, polypeptide 2
1183	1544	Stress and toxicity	CYP1A2	AMPL5480580	cytochrome P450, family 1, subfamily A, polypeptide 2
1184	1544	AhR signaling pathway	CYP1A2	AMPL5480580	cytochrome P450, family 1, subfamily A, polypeptide 2
1185	1544	Drug resistance	CYP1A2	AMPL5480580	cytochrome P450, family 1, subfamily A, polypeptide 2
1186	1544	CAR signaling pathway	CYP1A2	AMPL5480580	cytochrome P450, family 1, subfamily A, polypeptide 2
1187	1544	LXR signaling pathway	CYP1A2	AMPL5480580	cytochrome P450, family 1, subfamily A, polypeptide 2
1188	1544	HGF signaling pathway	CYP1A2	AMPL5480580	cytochrome P450, family 1, subfamily A, polypeptide 2
1189	1545	Estrogen receptor signaling pathway	CYP1B1	AMPL1643513	cytochrome P450, family 1, subfamily B, polypeptide 1
1190	1545	Polycomb group pathway	CYP1B1	AMPL1643513	cytochrome P450, family 1, subfamily B, polypeptide 1
1191	1545	Amino acid metabolism pathway	CYP1B1	AMPL1643513	cytochrome P450, family 1, subfamily B, polypeptide 1
1192	1545	Drug metabolism pathway	CYP1B1	AMPL1643513	cytochrome P450, family 1, subfamily B, polypeptide 1
1193	1545	TNF signaling pathway	CYP1B1	AMPL1643513	cytochrome P450, family 1, subfamily B, polypeptide 1
1194	1545	TGF-beta signaling pathway	CYP1B1	AMPL1643513	cytochrome P450, family 1, subfamily B, polypeptide 1
1195	1545	Hypoxia signaling pathway	CYP1B1	AMPL1643513	cytochrome P450, family 1, subfamily B, polypeptide 1
1196	1545	AhR signaling pathway	CYP1B1	AMPL1643513	cytochrome P450, family 1, subfamily B, polypeptide 1
1197	1545	Oncogenes and tumor suppressors	CYP1B1	AMPL1643513	cytochrome P450, family 1, subfamily B, polypeptide 1
1198	1545	Stress and toxicity	CYP1B1	AMPL1643513	cytochrome P450, family 1, subfamily B, polypeptide 1
1199	1548	Estrogen receptor signaling pathway	CYP2A6	AMPL1362023	cytochrome P450, family 2, subfamily A, polypeptide 6
1200	1548	HNF signaling pathway	CYP2A6	AMPL1362023	cytochrome P450, family 2, subfamily A, polypeptide 6
1201	1548	Pregnane X receptor signaling pathway	CYP2A6	AMPL1362023	cytochrome P450, family 2, subfamily A, polypeptide 6
1202	1555	HNF signaling pathway	CYP2B6	AMPL6136163	cytochrome P450, family 2, subfamily B, polypeptide 6
1203	1555	PPAR signaling pathway	CYP2B6	AMPL6136163	cytochrome P450, family 2, subfamily B, polypeptide 6
1204	1555	Oxidative stress	CYP2B6	AMPL6136163	cytochrome P450, family 2, subfamily B, polypeptide 6
1205	1555	PPAR-gamma signaling pathway	CYP2B6	AMPL6136163	cytochrome P450, family 2, subfamily B, polypeptide 6
1206	1555	Drug metabolism pathway	CYP2B6	AMPL6136163	cytochrome P450, family 2, subfamily B, polypeptide 6
1207	1555	CAR signaling pathway	CYP2B6	AMPL6136163	cytochrome P450, family 2, subfamily B, polypeptide 6
1208	1555	IL-6 signaling pathway	CYP2B6	AMPL6136163	cytochrome P450, family 2, subfamily B, polypeptide 6
1209	1555	TNF signaling pathway	CYP2B6	AMPL6136163	cytochrome P450, family 2, subfamily B, polypeptide 6
1210	1555	Adipogenesis	CYP2B6	AMPL6136163	cytochrome P450, family 2, subfamily B, polypeptide 6
1211	1555	AhR signaling pathway	CYP2B6	AMPL6136163	cytochrome P450, family 2, subfamily B, polypeptide 6
1212	1555	Interferon-gamma signaling pathway	CYP2B6	AMPL6136163	cytochrome P450, family 2, subfamily B, polypeptide 6
1213	1555	Angiogenesis	CYP2B6	AMPL6136163	cytochrome P450, family 2, subfamily B, polypeptide 6
1214	1555	Estrogen receptor signaling pathway	CYP2B6	AMPL6136163	cytochrome P450, family 2, subfamily B, polypeptide 6
1215	1555	Drug resistance	CYP2B6	AMPL6136163	cytochrome P450, family 2, subfamily B, polypeptide 6
1216	1555	NF-kB signaling pathway	CYP2B6	AMPL6136163	cytochrome P450, family 2, subfamily B, polypeptide 6
1217	1555	Stress and toxicity	CYP2B6	AMPL6136163	cytochrome P450, family 2, subfamily B, polypeptide 6
1218	1555	Hypoxia signaling pathway	CYP2B6	AMPL6136163	cytochrome P450, family 2, subfamily B, polypeptide 6
1219	1555	Pregnane X receptor signaling pathway	CYP2B6	AMPL6136163	cytochrome P450, family 2, subfamily B, polypeptide 6
1220	1559	Stress and toxicity	CYP2C9	AMPL6400832	cytochrome P450, family 2, subfamily C, polypeptide 9
1221	1559	Drug metabolism pathway	CYP2C9	AMPL6400832	cytochrome P450, family 2, subfamily C, polypeptide 9
1222	1559	Drug resistance	CYP2C9	AMPL6400832	cytochrome P450, family 2, subfamily C, polypeptide 9
1223	1559	HNF signaling pathway	CYP2C9	AMPL6400832	cytochrome P450, family 2, subfamily C, polypeptide 9
1224	1559	Pregnane X receptor signaling pathway	CYP2C9	AMPL6400832	cytochrome P450, family 2, subfamily C, polypeptide 9
1225	1559	p53 signaling pathway	CYP2C9	AMPL6400832	cytochrome P450, family 2, subfamily C, polypeptide 9
1226	1559	IL-6 signaling pathway	CYP2C9	AMPL6400832	cytochrome P450, family 2, subfamily C, polypeptide 9
1227	1559	CAR signaling pathway	CYP2C9	AMPL6400832	cytochrome P450, family 2, subfamily C, polypeptide 9
1228	1565	Stress and toxicity	CYP2D6	AMPL5936620	cytochrome P450, family 2, subfamily D, polypeptide 6
1229	1565	HNF signaling pathway	CYP2D6	AMPL5936620	cytochrome P450, family 2, subfamily D, polypeptide 6
1230	1565	IL-6 signaling pathway	CYP2D6	AMPL5936620	cytochrome P450, family 2, subfamily D, polypeptide 6
1231	1565	JAK/STAT signaling pathway	CYP2D6	AMPL5936620	cytochrome P450, family 2, subfamily D, polypeptide 6
1232	1565	Drug resistance	CYP2D6	AMPL5936620	cytochrome P450, family 2, subfamily D, polypeptide 6
1233	1565	Adipogenesis	CYP2D6	AMPL5936620	cytochrome P450, family 2, subfamily D, polypeptide 6
1234	1565	Drug metabolism pathway	CYP2D6	AMPL5936620	cytochrome P450, family 2, subfamily D, polypeptide 6
1235	1565	Dopamine and serotonin pathway	CYP2D6	AMPL5936620	cytochrome P450, family 2, subfamily D, polypeptide 6
1236	1571	AP-1 pathway	CYP2E1	AMPL2549655	cytochrome P450, family 2, subfamily E, polypeptide 1
1237	1571	Muscle	CYP2E1	AMPL2549655	cytochrome P450, family 2, subfamily E, polypeptide 1
1238	1571	Drug resistance	CYP2E1	AMPL2549655	cytochrome P450, family 2, subfamily E, polypeptide 1
1239	1571	NF-kB signaling pathway	CYP2E1	AMPL2549655	cytochrome P450, family 2, subfamily E, polypeptide 1
1240	1571	Wnt signaling pathway	CYP2E1	AMPL2549655	cytochrome P450, family 2, subfamily E, polypeptide 1
1241	1571	CAR signaling pathway	CYP2E1	AMPL2549655	cytochrome P450, family 2, subfamily E, polypeptide 1
1242	1571	Stress and toxicity	CYP2E1	AMPL2549655	cytochrome P450, family 2, subfamily E, polypeptide 1
1243	1571	Drug metabolism pathway	CYP2E1	AMPL2549655	cytochrome P450, family 2, subfamily E, polypeptide 1
1244	1571	HNF signaling pathway	CYP2E1	AMPL2549655	cytochrome P450, family 2, subfamily E, polypeptide 1
1245	1571	Oxidative stress	CYP2E1	AMPL2549655	cytochrome P450, family 2, subfamily E, polypeptide 1
1246	1571	PLC/IP3 pathway	CYP2E1	AMPL2549655	cytochrome P450, family 2, subfamily E, polypeptide 1
1247	1571	Metabolic and cardiovascular diseases	CYP2E1	AMPL2549655	cytochrome P450, family 2, subfamily E, polypeptide 1
1248	1571	Neurons	CYP2E1	AMPL2549655	cytochrome P450, family 2, subfamily E, polypeptide 1
1249	1571	TNF signaling pathway	CYP2E1	AMPL2549655	cytochrome P450, family 2, subfamily E, polypeptide 1
1250	1571	Calcineurin/NF-AT signaling pathway	CYP2E1	AMPL2549655	cytochrome P450, family 2, subfamily E, polypeptide 1
1251	1579	Drug metabolism pathway	CYP4A11	AMPL2247751	cytochrome P450, family 4, subfamily A, polypeptide 11
1252	1579	Adipogenesis	CYP4A11	AMPL2247751	cytochrome P450, family 4, subfamily A, polypeptide 11
1253	1579	PPAR-gamma signaling pathway	CYP4A11	AMPL2247751	cytochrome P450, family 4, subfamily A, polypeptide 11
1254	1579	PPAR signaling pathway	CYP4A11	AMPL2247751	cytochrome P450, family 4, subfamily A, polypeptide 11
1255	1579	PPAR-alpha signaling pathway	CYP4A11	AMPL2247751	cytochrome P450, family 4, subfamily A, polypeptide 11
1256	1579	Stress and toxicity	CYP4A11	AMPL2247751	cytochrome P450, family 4, subfamily A, polypeptide 11
1257	1586	IL-1b signaling pathway	CYP17A1	AMPL1382000	cytochrome P450, family 17, subfamily A, polypeptide 1
1258	1586	Estrogen-related receptor alpha pathway	CYP17A1	AMPL1382000	cytochrome P450, family 17, subfamily A, polypeptide 1
1259	1586	Adipogenesis	CYP17A1	AMPL1382000	cytochrome P450, family 17, subfamily A, polypeptide 1
1260	1586	IL-1a signaling pathway	CYP17A1	AMPL1382000	cytochrome P450, family 17, subfamily A, polypeptide 1
1261	1586	Stress and toxicity	CYP17A1	AMPL1382000	cytochrome P450, family 17, subfamily A, polypeptide 1
1262	1586	AP-1 pathway	CYP17A1	AMPL1382000	cytochrome P450, family 17, subfamily A, polypeptide 1
1263	1586	NF-kB signaling pathway	CYP17A1	AMPL1382000	cytochrome P450, family 17, subfamily A, polypeptide 1
1264	1586	Interleukin signaling pathway	CYP17A1	AMPL1382000	cytochrome P450, family 17, subfamily A, polypeptide 1
1265	1586	TGF-beta signaling pathway	CYP17A1	AMPL1382000	cytochrome P450, family 17, subfamily A, polypeptide 1
1266	1586	TNF signaling pathway	CYP17A1	AMPL1382000	cytochrome P450, family 17, subfamily A, polypeptide 1
1267	1586	IL-1 signaling pathway	CYP17A1	AMPL1382000	cytochrome P450, family 17, subfamily A, polypeptide 1
1268	1586	HNF signaling pathway	CYP17A1	AMPL1382000	cytochrome P450, family 17, subfamily A, polypeptide 1
1269	1586	Interferon signaling pathway	CYP17A1	AMPL1382000	cytochrome P450, family 17, subfamily A, polypeptide 1
1270	1586	Drug metabolism pathway	CYP17A1	AMPL1382000	cytochrome P450, family 17, subfamily A, polypeptide 1
1271	1586	Oxidative stress	CYP17A1	AMPL1382000	cytochrome P450, family 17, subfamily A, polypeptide 1
1272	1588	Muscle	CYP19A1	AMPL4602847	cytochrome P450, family 19, subfamily A, polypeptide 1
1273	1588	GPCR signaling	CYP19A1	AMPL4602847	cytochrome P450, family 19, subfamily A, polypeptide 1
1274	1588	AhR signaling pathway	CYP19A1	AMPL4602847	cytochrome P450, family 19, subfamily A, polypeptide 1
1275	1588	Drug metabolism pathway	CYP19A1	AMPL4602847	cytochrome P450, family 19, subfamily A, polypeptide 1
1276	1588	NRF2 signaling pathway	CYP19A1	AMPL4602847	cytochrome P450, family 19, subfamily A, polypeptide 1
1277	1588	Oxidative stress	CYP19A1	AMPL4602847	cytochrome P450, family 19, subfamily A, polypeptide 1
1278	1588	CREB signaling pathway	CYP19A1	AMPL4602847	cytochrome P450, family 19, subfamily A, polypeptide 1
1279	1588	Estrogen receptor signaling pathway	CYP19A1	AMPL4602847	cytochrome P450, family 19, subfamily A, polypeptide 1
1280	1588	Stress and toxicity	CYP19A1	AMPL4602847	cytochrome P450, family 19, subfamily A, polypeptide 1
1281	1588	NF-kB signaling pathway	CYP19A1	AMPL4602847	cytochrome P450, family 19, subfamily A, polypeptide 1
1282	1588	EGF/PDGF signaling pathway	CYP19A1	AMPL4602847	cytochrome P450, family 19, subfamily A, polypeptide 1
1283	1588	PPAR-gamma signaling pathway	CYP19A1	AMPL4602847	cytochrome P450, family 19, subfamily A, polypeptide 1
1284	1588	Progesterone receptor signaling pathway	CYP19A1	AMPL4602847	cytochrome P450, family 19, subfamily A, polypeptide 1
1285	1588	Estrogen-related receptor alpha pathway	CYP19A1	AMPL4602847	cytochrome P450, family 19, subfamily A, polypeptide 1
1286	1588	TGF-beta signaling pathway	CYP19A1	AMPL4602847	cytochrome P450, family 19, subfamily A, polypeptide 1
1287	1588	PLC/IP3 pathway	CYP19A1	AMPL4602847	cytochrome P450, family 19, subfamily A, polypeptide 1
1288	1588	Hypoxia signaling pathway	CYP19A1	AMPL4602847	cytochrome P450, family 19, subfamily A, polypeptide 1
1289	1588	FXR signaling pathway	CYP19A1	AMPL4602847	cytochrome P450, family 19, subfamily A, polypeptide 1
1290	1588	TGF-alpha signaling pathway	CYP19A1	AMPL4602847	cytochrome P450, family 19, subfamily A, polypeptide 1
1291	1588	PPAR signaling pathway	CYP19A1	AMPL4602847	cytochrome P450, family 19, subfamily A, polypeptide 1
1292	1588	TNF signaling pathway	CYP19A1	AMPL4602847	cytochrome P450, family 19, subfamily A, polypeptide 1
1293	1588	Calcineurin/NF-AT signaling pathway	CYP19A1	AMPL4602847	cytochrome P450, family 19, subfamily A, polypeptide 1
1294	1588	AP-1 pathway	CYP19A1	AMPL4602847	cytochrome P450, family 19, subfamily A, polypeptide 1
1295	1593	Pregnane X receptor signaling pathway	CYP27A1	AMPL1360836	cytochrome P450, family 27, subfamily A, polypeptide 1
1296	1593	Drug metabolism pathway	CYP27A1	AMPL1360836	cytochrome P450, family 27, subfamily A, polypeptide 1
1297	1593	PPAR signaling pathway	CYP27A1	AMPL1360836	cytochrome P450, family 27, subfamily A, polypeptide 1
1298	1593	Extracellular adenosine signaling pathway	CYP27A1	AMPL1360836	cytochrome P450, family 27, subfamily A, polypeptide 1
1299	1593	Adipogenesis	CYP27A1	AMPL1360836	cytochrome P450, family 27, subfamily A, polypeptide 1
1300	1593	HNF signaling pathway	CYP27A1	AMPL1360836	cytochrome P450, family 27, subfamily A, polypeptide 1
1301	1593	Interferon-gamma signaling pathway	CYP27A1	AMPL1360836	cytochrome P450, family 27, subfamily A, polypeptide 1
1302	1604	Stress and toxicity	CD55	AMPL6117764	CD55 molecule, decay accelerating factor for complement (Cromer blood group)
1303	1604	NF-kB signaling pathway	CD55	AMPL6117764	CD55 molecule, decay accelerating factor for complement (Cromer blood group)
1304	1604	Protease activated receptor signaling pathway	CD55	AMPL6117764	CD55 molecule, decay accelerating factor for complement (Cromer blood group)
1305	1604	TNF signaling pathway	CD55	AMPL6117764	CD55 molecule, decay accelerating factor for complement (Cromer blood group)
1306	1604	Angiogenesis	CD55	AMPL6117764	CD55 molecule, decay accelerating factor for complement (Cromer blood group)
1307	1604	Immune diseases	CD55	AMPL6117764	CD55 molecule, decay accelerating factor for complement (Cromer blood group)
1308	1604	Oxidative stress	CD55	AMPL6117764	CD55 molecule, decay accelerating factor for complement (Cromer blood group)
1309	1612	Unfolded protein response	DAPK1	AMPL27417322	death-associated protein kinase 1
1310	1612	Stress and toxicity	DAPK1	AMPL27417322	death-associated protein kinase 1
1311	1612	Autophagy	DAPK1	AMPL27417322	death-associated protein kinase 1
1312	1612	AP-1 pathway	DAPK1	AMPL27417322	death-associated protein kinase 1
1313	1612	NF-kB signaling pathway	DAPK1	AMPL27417322	death-associated protein kinase 1
1314	1612	ER stress	DAPK1	AMPL27417322	death-associated protein kinase 1
1315	1612	Apoptosis	DAPK1	AMPL27417322	death-associated protein kinase 1
1316	1612	Oncogenes and tumor suppressors	DAPK1	AMPL27417322	death-associated protein kinase 1
1317	1612	TNF signaling pathway	DAPK1	AMPL27417322	death-associated protein kinase 1
1318	1612	JAK/STAT signaling pathway	DAPK1	AMPL27417322	death-associated protein kinase 1
1319	1612	p53 signaling pathway	DAPK1	AMPL27417322	death-associated protein kinase 1
1320	1612	Oxidative stress	DAPK1	AMPL27417322	death-associated protein kinase 1
1321	1612	TGF-beta signaling pathway	DAPK1	AMPL27417322	death-associated protein kinase 1
1322	1612	FXR signaling pathway	DAPK1	AMPL27417322	death-associated protein kinase 1
1323	1634	Stress and toxicity	DCN	AMPL16556801	decorin
1324	1634	IL-1b signaling pathway	DCN	AMPL16556801	decorin
1325	1634	Cell lineage identification	DCN	AMPL16556801	decorin
1326	1634	Endothelin signaling pathway	DCN	AMPL16556801	decorin
1327	1634	Fibrosis	DCN	AMPL16556801	decorin
1328	1634	Interleukin signaling pathway	DCN	AMPL16556801	decorin
1329	1634	Androgen receptor pathway	DCN	AMPL16556801	decorin
1330	1634	TGF-beta signaling pathway	DCN	AMPL16556801	decorin
1331	1634	Snail signaling pathway	DCN	AMPL16556801	decorin
1332	1634	IL-1 signaling pathway	DCN	AMPL16556801	decorin
1333	1634	TNF signaling pathway	DCN	AMPL16556801	decorin
1334	1636	Fibrosis	ACE	AMPL2550967	angiotensin I converting enzyme
1335	1636	Adipogenesis	ACE	AMPL2550967	angiotensin I converting enzyme
1336	1636	Endothelial cell pathways	ACE	AMPL2550967	angiotensin I converting enzyme
1337	1636	Renin-angiotensin system	ACE	AMPL2550967	angiotensin I converting enzyme
1338	1636	PPAR-gamma signaling pathway	ACE	AMPL2550967	angiotensin I converting enzyme
1339	1636	Hypoxia signaling pathway	ACE	AMPL2550967	angiotensin I converting enzyme
1340	1636	PPAR signaling pathway	ACE	AMPL2550967	angiotensin I converting enzyme
1341	1636	Immune response	ACE	AMPL2550967	angiotensin I converting enzyme
1342	1636	PPAR-alpha signaling pathway	ACE	AMPL2550967	angiotensin I converting enzyme
1343	1636	Metabolic and cardiovascular diseases	ACE	AMPL2550967	angiotensin I converting enzyme
1344	1636	Estrogen receptor signaling pathway	ACE	AMPL2550967	angiotensin I converting enzyme
1345	1636	Myc pathway	ACE	AMPL2550967	angiotensin I converting enzyme
1346	1643	Stress and toxicity	DDB2	AMPL1623151	damage-specific DNA binding protein 2, 48kDa
1347	1643	p53 signaling pathway	DDB2	AMPL1623151	damage-specific DNA binding protein 2, 48kDa
1348	1643	Oncogenes and tumor suppressors	DDB2	AMPL1623151	damage-specific DNA binding protein 2, 48kDa
1349	1643	AhR signaling pathway	DDB2	AMPL1623151	damage-specific DNA binding protein 2, 48kDa
1350	1643	Ubiquitination pathway	DDB2	AMPL1623151	damage-specific DNA binding protein 2, 48kDa
1351	1643	DNA damage signaling pathway	DDB2	AMPL1623151	damage-specific DNA binding protein 2, 48kDa
1352	1643	Hypoxia signaling pathway	DDB2	AMPL1623151	damage-specific DNA binding protein 2, 48kDa
1353	1643	DNA repair	DDB2	AMPL1623151	damage-specific DNA binding protein 2, 48kDa
1354	1647	TNF signaling pathway	GADD45A	AMPL10343714	growth arrest and DNA-damage-inducible, alpha
1355	1647	MAPK signaling pathway	GADD45A	AMPL10343714	growth arrest and DNA-damage-inducible, alpha
1356	1647	Interleukin signaling pathway	GADD45A	AMPL10343714	growth arrest and DNA-damage-inducible, alpha
1357	1647	Renin-angiotensin system	GADD45A	AMPL10343714	growth arrest and DNA-damage-inducible, alpha
1358	1647	Stress and toxicity	GADD45A	AMPL10343714	growth arrest and DNA-damage-inducible, alpha
1359	1647	AP-1 pathway	GADD45A	AMPL10343714	growth arrest and DNA-damage-inducible, alpha
1360	1647	p53 signaling pathway	GADD45A	AMPL10343714	growth arrest and DNA-damage-inducible, alpha
1361	1647	DNA repair	GADD45A	AMPL10343714	growth arrest and DNA-damage-inducible, alpha
1362	1647	DNA damage signaling pathway	GADD45A	AMPL10343714	growth arrest and DNA-damage-inducible, alpha
1363	1647	Apoptosis	GADD45A	AMPL10343714	growth arrest and DNA-damage-inducible, alpha
1364	1647	Myc pathway	GADD45A	AMPL10343714	growth arrest and DNA-damage-inducible, alpha
1365	1647	Muscle	GADD45A	AMPL10343714	growth arrest and DNA-damage-inducible, alpha
1366	1647	Estrogen receptor signaling pathway	GADD45A	AMPL10343714	growth arrest and DNA-damage-inducible, alpha
1367	1649	Apoptosis	DDIT3	AMPL11117631	DNA-damage-inducible transcript 3
1368	1649	NRF2 signaling pathway	DDIT3	AMPL11117631	DNA-damage-inducible transcript 3
1369	1649	Oxidative stress	DDIT3	AMPL11117631	DNA-damage-inducible transcript 3
1370	1649	JAK/STAT signaling pathway	DDIT3	AMPL11117631	DNA-damage-inducible transcript 3
1371	1649	p53 signaling pathway	DDIT3	AMPL11117631	DNA-damage-inducible transcript 3
1372	1649	AP-1 pathway	DDIT3	AMPL11117631	DNA-damage-inducible transcript 3
1373	1649	Adipogenesis	DDIT3	AMPL11117631	DNA-damage-inducible transcript 3
1374	1649	NF-kB signaling pathway	DDIT3	AMPL11117631	DNA-damage-inducible transcript 3
1375	1649	Stress and toxicity	DDIT3	AMPL11117631	DNA-damage-inducible transcript 3
1376	1649	TNF signaling pathway	DDIT3	AMPL11117631	DNA-damage-inducible transcript 3
1377	1649	Estrogen receptor signaling pathway	DDIT3	AMPL11117631	DNA-damage-inducible transcript 3
1378	1649	DNA damage signaling pathway	DDIT3	AMPL11117631	DNA-damage-inducible transcript 3
1379	1649	IL-1 signaling pathway	DDIT3	AMPL11117631	DNA-damage-inducible transcript 3
1380	1649	Retinoid acid receptor pathway	DDIT3	AMPL11117631	DNA-damage-inducible transcript 3
1381	1649	Heat shock proteins and chaperones	DDIT3	AMPL11117631	DNA-damage-inducible transcript 3
1382	1649	PPAR-alpha signaling pathway	DDIT3	AMPL11117631	DNA-damage-inducible transcript 3
1383	1649	PPAR signaling pathway	DDIT3	AMPL11117631	DNA-damage-inducible transcript 3
1384	1649	Muscle	DDIT3	AMPL11117631	DNA-damage-inducible transcript 3
1385	1649	ER stress	DDIT3	AMPL11117631	DNA-damage-inducible transcript 3
1386	1649	PPAR-gamma signaling pathway	DDIT3	AMPL11117631	DNA-damage-inducible transcript 3
1387	1649	Calcium signaling pathway	DDIT3	AMPL11117631	DNA-damage-inducible transcript 3
1388	1649	NGF signaling pathway	DDIT3	AMPL11117631	DNA-damage-inducible transcript 3
1389	1649	Interleukin signaling pathway	DDIT3	AMPL11117631	DNA-damage-inducible transcript 3
1390	1649	Extracellular adenosine signaling pathway	DDIT3	AMPL11117631	DNA-damage-inducible transcript 3
1391	1649	Oncogenes and tumor suppressors	DDIT3	AMPL11117631	DNA-damage-inducible transcript 3
1392	1649	IL-1b signaling pathway	DDIT3	AMPL11117631	DNA-damage-inducible transcript 3
1393	1649	Pregnane X receptor signaling pathway	DDIT3	AMPL11117631	DNA-damage-inducible transcript 3
1394	1649	Unfolded protein response	DDIT3	AMPL11117631	DNA-damage-inducible transcript 3
1395	1673	IL-1b signaling pathway	DEFB4A	AMPL29587127	defensin, beta 4A
1396	1673	AP-1 pathway	DEFB4A	AMPL29587127	defensin, beta 4A
1397	1673	TNF signaling pathway	DEFB4A	AMPL29587127	defensin, beta 4A
1398	1673	MAPK signaling pathway	DEFB4A	AMPL29587127	defensin, beta 4A
1399	1673	IL-1 signaling pathway	DEFB4A	AMPL29587127	defensin, beta 4A
1400	1673	Epithelial cells	DEFB4A	AMPL29587127	defensin, beta 4A
1401	1673	IL-1a signaling pathway	DEFB4A	AMPL29587127	defensin, beta 4A
1402	1673	JAK/STAT signaling pathway	DEFB4A	AMPL29587127	defensin, beta 4A
1403	1673	TLR signaling pathway	DEFB4A	AMPL29587127	defensin, beta 4A
1404	1673	NF-kB signaling pathway	DEFB4A	AMPL29587127	defensin, beta 4A
1405	1673	Oxidative stress	DEFB4A	AMPL29587127	defensin, beta 4A
1406	1673	Interferon-gamma signaling pathway	DEFB4A	AMPL29587127	defensin, beta 4A
1407	1673	Interleukin signaling pathway	DEFB4A	AMPL29587127	defensin, beta 4A
1408	1673	Viral and bacterial infection	DEFB4A	AMPL29587127	defensin, beta 4A
1409	170302	TGF-beta signaling pathway	ARX	AMPL35193310	aristaless related homeobox
1410	170302	Cell differentiation	ARX	AMPL35193310	aristaless related homeobox
1411	1728	NRF2 signaling pathway	NQO1	AMPL4562890	NAD(P)H dehydrogenase, quinone 1
1412	1728	Myc pathway	NQO1	AMPL4562890	NAD(P)H dehydrogenase, quinone 1
1413	1728	Drug metabolism pathway	NQO1	AMPL4562890	NAD(P)H dehydrogenase, quinone 1
1414	1728	AhR signaling pathway	NQO1	AMPL4562890	NAD(P)H dehydrogenase, quinone 1
1415	1728	TNF signaling pathway	NQO1	AMPL4562890	NAD(P)H dehydrogenase, quinone 1
1416	1728	EGF/PDGF signaling pathway	NQO1	AMPL4562890	NAD(P)H dehydrogenase, quinone 1
1417	1728	p53 signaling pathway	NQO1	AMPL4562890	NAD(P)H dehydrogenase, quinone 1
1418	1728	Estrogen receptor signaling pathway	NQO1	AMPL4562890	NAD(P)H dehydrogenase, quinone 1
1419	1728	NF-kB signaling pathway	NQO1	AMPL4562890	NAD(P)H dehydrogenase, quinone 1
1420	1728	Oxidative stress	NQO1	AMPL4562890	NAD(P)H dehydrogenase, quinone 1
1421	1728	Stress and toxicity	NQO1	AMPL4562890	NAD(P)H dehydrogenase, quinone 1
1422	1728	Nitric oxide signaling pathway	NQO1	AMPL4562890	NAD(P)H dehydrogenase, quinone 1
1423	1755	Interferon-gamma signaling pathway	DMBT1	AMPL12894038	deleted in malignant brain tumors 1
1424	1755	JAK/STAT signaling pathway	DMBT1	AMPL12894038	deleted in malignant brain tumors 1
1425	1755	Immune response	DMBT1	AMPL12894038	deleted in malignant brain tumors 1
1426	1755	Epithelial cells	DMBT1	AMPL12894038	deleted in malignant brain tumors 1
1427	1755	TNF signaling pathway	DMBT1	AMPL12894038	deleted in malignant brain tumors 1
1428	1755	Interferon signaling pathway	DMBT1	AMPL12894038	deleted in malignant brain tumors 1
1429	1755	MAPK signaling pathway	DMBT1	AMPL12894038	deleted in malignant brain tumors 1
1430	1756	PI3K/AKT signaling pathway	DMD	AMPL30484070	dystrophin
1431	1756	Muscle	DMD	AMPL30484070	dystrophin
1432	1760	Muscle	DMPK	AMPL28782442	dystrophia myotonica-protein kinase
1433	177	IL-1 signaling pathway	AGER	AMPL3911337	advanced glycosylation end product-specific receptor
1434	177	Oxidative stress	AGER	AMPL3911337	advanced glycosylation end product-specific receptor
1435	177	TNF signaling pathway	AGER	AMPL3911337	advanced glycosylation end product-specific receptor
1436	177	Cell survival	AGER	AMPL3911337	advanced glycosylation end product-specific receptor
1437	177	Renin-angiotensin system	AGER	AMPL3911337	advanced glycosylation end product-specific receptor
1438	177	Immune response	AGER	AMPL3911337	advanced glycosylation end product-specific receptor
1439	177	IL-1b signaling pathway	AGER	AMPL3911337	advanced glycosylation end product-specific receptor
1440	177	NF-kB signaling pathway	AGER	AMPL3911337	advanced glycosylation end product-specific receptor
1441	177	Interleukin signaling pathway	AGER	AMPL3911337	advanced glycosylation end product-specific receptor
1442	177	Osteogenesis	AGER	AMPL3911337	advanced glycosylation end product-specific receptor
1443	177	Hypoxia signaling pathway	AGER	AMPL3911337	advanced glycosylation end product-specific receptor
1444	1786	IL-6 signaling pathway	DNMT1	AMPL5786951	DNA (cytosine-5-)-methyltransferase 1
1445	1786	Polycomb group pathway	DNMT1	AMPL5786951	DNA (cytosine-5-)-methyltransferase 1
1446	1786	TGF-beta signaling pathway	DNMT1	AMPL5786951	DNA (cytosine-5-)-methyltransferase 1
1447	1786	Amino acid metabolism pathway	DNMT1	AMPL5786951	DNA (cytosine-5-)-methyltransferase 1
1448	1786	JAK/STAT signaling pathway	DNMT1	AMPL5786951	DNA (cytosine-5-)-methyltransferase 1
1449	1786	Chromatin remodelling	DNMT1	AMPL5786951	DNA (cytosine-5-)-methyltransferase 1
1450	1786	p53 signaling pathway	DNMT1	AMPL5786951	DNA (cytosine-5-)-methyltransferase 1
1451	1786	Estrogen receptor signaling pathway	DNMT1	AMPL5786951	DNA (cytosine-5-)-methyltransferase 1
1452	1786	PI3K/AKT signaling pathway	DNMT1	AMPL5786951	DNA (cytosine-5-)-methyltransferase 1
1453	1789	TGF-beta signaling pathway	DNMT3B	AMPL12137828	DNA (cytosine-5-)-methyltransferase 3 beta
1454	1789	Polycomb group pathway	DNMT3B	AMPL12137828	DNA (cytosine-5-)-methyltransferase 3 beta
1455	1789	Chromatin remodelling	DNMT3B	AMPL12137828	DNA (cytosine-5-)-methyltransferase 3 beta
1456	1789	Stem cells	DNMT3B	AMPL12137828	DNA (cytosine-5-)-methyltransferase 3 beta
1457	1789	Cell lineage identification	DNMT3B	AMPL12137828	DNA (cytosine-5-)-methyltransferase 3 beta
1458	1789	Neurogenesis	DNMT3B	AMPL12137828	DNA (cytosine-5-)-methyltransferase 3 beta
1459	1803	Androgen receptor pathway	DPP4	AMPL8765894	dipeptidyl-peptidase 4
1460	1803	Cell surface markers	DPP4	AMPL8765894	dipeptidyl-peptidase 4
1461	1803	Cell lineage identification	DPP4	AMPL8765894	dipeptidyl-peptidase 4
1462	1803	IL-1 signaling pathway	DPP4	AMPL8765894	dipeptidyl-peptidase 4
1463	1803	Interleukin signaling pathway	DPP4	AMPL8765894	dipeptidyl-peptidase 4
1464	1803	HNF signaling pathway	DPP4	AMPL8765894	dipeptidyl-peptidase 4
1465	1803	TNF signaling pathway	DPP4	AMPL8765894	dipeptidyl-peptidase 4
1466	1803	Cell migration	DPP4	AMPL8765894	dipeptidyl-peptidase 4
1467	1803	Estrogen receptor signaling pathway	DPP4	AMPL8765894	dipeptidyl-peptidase 4
1468	1803	IL-1b signaling pathway	DPP4	AMPL8765894	dipeptidyl-peptidase 4
1469	1803	AP-1 pathway	DPP4	AMPL8765894	dipeptidyl-peptidase 4
1470	1803	T-cell and B-cell activation	DPP4	AMPL8765894	dipeptidyl-peptidase 4
1471	1803	CREB signaling pathway	DPP4	AMPL8765894	dipeptidyl-peptidase 4
1472	1806	Drug metabolism pathway	DPYD	AMPL2093445	dihydropyrimidine dehydrogenase
1473	1806	AP-1 pathway	DPYD	AMPL2093445	dihydropyrimidine dehydrogenase
1474	1806	Interferon signaling pathway	DPYD	AMPL2093445	dihydropyrimidine dehydrogenase
1475	1812	Neurotransmitter pathways	DRD1	AMPL6287916	dopamine receptor D1
1476	1812	Dopamine and serotonin pathway	DRD1	AMPL6287916	dopamine receptor D1
1477	1812	GPCR signaling	DRD1	AMPL6287916	dopamine receptor D1
1478	1812	Metabolic and cardiovascular diseases	DRD1	AMPL6287916	dopamine receptor D1
1479	1813	Dopamine and serotonin pathway	DRD2	AMPL1616238	dopamine receptor D2
1480	1813	Metabolic and cardiovascular diseases	DRD2	AMPL1616238	dopamine receptor D2
1481	1813	GPCR signaling	DRD2	AMPL1616238	dopamine receptor D2
1482	1813	Neurogenesis	DRD2	AMPL1616238	dopamine receptor D2
1483	1813	Neurological disorders	DRD2	AMPL1616238	dopamine receptor D2
1484	1813	NGF signaling pathway	DRD2	AMPL1616238	dopamine receptor D2
1485	1813	Neurons	DRD2	AMPL1616238	dopamine receptor D2
1486	1813	Neurotransmitter pathways	DRD2	AMPL1616238	dopamine receptor D2
1487	1813	Stress and toxicity	DRD2	AMPL1616238	dopamine receptor D2
1488	1814	NGF signaling pathway	DRD3	AMPL4439327	dopamine receptor D3
1489	1814	Metabolic and cardiovascular diseases	DRD3	AMPL4439327	dopamine receptor D3
1490	1814	Neurons	DRD3	AMPL4439327	dopamine receptor D3
1491	1814	GPCR signaling	DRD3	AMPL4439327	dopamine receptor D3
1492	1814	Dopamine and serotonin pathway	DRD3	AMPL4439327	dopamine receptor D3
1493	182	Muscle	JAG1	AMPL1544343	jagged 1
1494	182	Renin-angiotensin system	JAG1	AMPL1544343	jagged 1
1495	182	p53 signaling pathway	JAG1	AMPL1544343	jagged 1
1496	182	Interleukin signaling pathway	JAG1	AMPL1544343	jagged 1
1497	182	IL-1 signaling pathway	JAG1	AMPL1544343	jagged 1
1498	182	Oxidative stress	JAG1	AMPL1544343	jagged 1
1499	182	TNF signaling pathway	JAG1	AMPL1544343	jagged 1
1500	182	FGF signaling pathway	JAG1	AMPL1544343	jagged 1
1501	182	IL-6 signaling pathway	JAG1	AMPL1544343	jagged 1
1502	182	EGF/PDGF signaling pathway	JAG1	AMPL1544343	jagged 1
1503	182	Estrogen receptor signaling pathway	JAG1	AMPL1544343	jagged 1
1504	182	Epithelial to mesenchymal transition	JAG1	AMPL1544343	jagged 1
1505	182	Notch signaling pathway	JAG1	AMPL1544343	jagged 1
1506	182	NRF2 signaling pathway	JAG1	AMPL1544343	jagged 1
1507	182	AP-1 pathway	JAG1	AMPL1544343	jagged 1
1508	182	IL-1b signaling pathway	JAG1	AMPL1544343	jagged 1
1509	182	Angiogenesis	JAG1	AMPL1544343	jagged 1
1510	182	NF-kB signaling pathway	JAG1	AMPL1544343	jagged 1
1511	182	HNF signaling pathway	JAG1	AMPL1544343	jagged 1
1512	182	Neurogenesis	JAG1	AMPL1544343	jagged 1
1513	182	Stem cells	JAG1	AMPL1544343	jagged 1
1514	182	Wnt signaling pathway	JAG1	AMPL1544343	jagged 1
1515	182	TGF-beta signaling pathway	JAG1	AMPL1544343	jagged 1
1516	182	TLR signaling pathway	JAG1	AMPL1544343	jagged 1
1517	182	Interferon-gamma signaling pathway	JAG1	AMPL1544343	jagged 1
1518	1827	Apoptosis	RCAN1	AMPL30402020	regulator of calcineurin 1
1519	1827	ER stress	RCAN1	AMPL30402020	regulator of calcineurin 1
1520	1827	Calcium signaling pathway	RCAN1	AMPL30402020	regulator of calcineurin 1
1521	1827	Calcineurin/NF-AT signaling pathway	RCAN1	AMPL30402020	regulator of calcineurin 1
1522	1827	Interleukin signaling pathway	RCAN1	AMPL30402020	regulator of calcineurin 1
1523	1827	Angiogenesis	RCAN1	AMPL30402020	regulator of calcineurin 1
1524	1827	TNF signaling pathway	RCAN1	AMPL30402020	regulator of calcineurin 1
1525	1827	VEGF signaling pathway	RCAN1	AMPL30402020	regulator of calcineurin 1
1526	1827	IL-1 signaling pathway	RCAN1	AMPL30402020	regulator of calcineurin 1
1527	1827	PLC/IP3 pathway	RCAN1	AMPL30402020	regulator of calcineurin 1
1528	1827	Estrogen receptor signaling pathway	RCAN1	AMPL30402020	regulator of calcineurin 1
1529	1827	Hippo signaling pathway	RCAN1	AMPL30402020	regulator of calcineurin 1
1530	1827	ROS production	RCAN1	AMPL30402020	regulator of calcineurin 1
1531	1827	IL-1b signaling pathway	RCAN1	AMPL30402020	regulator of calcineurin 1
1532	1827	EGF/PDGF signaling pathway	RCAN1	AMPL30402020	regulator of calcineurin 1
1533	1827	TGF-beta signaling pathway	RCAN1	AMPL30402020	regulator of calcineurin 1
1534	1827	Unfolded protein response	RCAN1	AMPL30402020	regulator of calcineurin 1
1535	183	AP-1 pathway	AGT	AMPL5044930	angiotensinogen (serpin peptidase inhibitor, clade A, member 8)
1536	183	TNF signaling pathway	AGT	AMPL5044930	angiotensinogen (serpin peptidase inhibitor, clade A, member 8)
1537	183	CREB signaling pathway	AGT	AMPL5044930	angiotensinogen (serpin peptidase inhibitor, clade A, member 8)
1538	183	Endothelial to mesenchymal transition	AGT	AMPL5044930	angiotensinogen (serpin peptidase inhibitor, clade A, member 8)
1539	183	Oxidative stress	AGT	AMPL5044930	angiotensinogen (serpin peptidase inhibitor, clade A, member 8)
1540	183	ROS production	AGT	AMPL5044930	angiotensinogen (serpin peptidase inhibitor, clade A, member 8)
1541	183	Metabolic and cardiovascular diseases	AGT	AMPL5044930	angiotensinogen (serpin peptidase inhibitor, clade A, member 8)
1542	183	Renin-angiotensin system	AGT	AMPL5044930	angiotensinogen (serpin peptidase inhibitor, clade A, member 8)
1543	183	JAK/STAT signaling pathway	AGT	AMPL5044930	angiotensinogen (serpin peptidase inhibitor, clade A, member 8)
1544	183	Fibrosis	AGT	AMPL5044930	angiotensinogen (serpin peptidase inhibitor, clade A, member 8)
1545	183	TGF-beta signaling pathway	AGT	AMPL5044930	angiotensinogen (serpin peptidase inhibitor, clade A, member 8)
1546	183	PI3K/AKT signaling pathway	AGT	AMPL5044930	angiotensinogen (serpin peptidase inhibitor, clade A, member 8)
1547	183	Interferon-gamma signaling pathway	AGT	AMPL5044930	angiotensinogen (serpin peptidase inhibitor, clade A, member 8)
1548	183	MAPK signaling pathway	AGT	AMPL5044930	angiotensinogen (serpin peptidase inhibitor, clade A, member 8)
1549	183	Hypoxia signaling pathway	AGT	AMPL5044930	angiotensinogen (serpin peptidase inhibitor, clade A, member 8)
1550	183	NF-kB signaling pathway	AGT	AMPL5044930	angiotensinogen (serpin peptidase inhibitor, clade A, member 8)
1551	183	Adipogenesis	AGT	AMPL5044930	angiotensinogen (serpin peptidase inhibitor, clade A, member 8)
1552	183	EGF/PDGF signaling pathway	AGT	AMPL5044930	angiotensinogen (serpin peptidase inhibitor, clade A, member 8)
1553	183	Estrogen receptor signaling pathway	AGT	AMPL5044930	angiotensinogen (serpin peptidase inhibitor, clade A, member 8)
1554	183	HNF signaling pathway	AGT	AMPL5044930	angiotensinogen (serpin peptidase inhibitor, clade A, member 8)
1555	183	Angiogenesis	AGT	AMPL5044930	angiotensinogen (serpin peptidase inhibitor, clade A, member 8)
1556	183	Estrogen-related receptor alpha pathway	AGT	AMPL5044930	angiotensinogen (serpin peptidase inhibitor, clade A, member 8)
1557	1830	Cell junction	DSG3	AMPL11203502	desmoglein 3
1558	1830	Oncogenes and tumor suppressors	DSG3	AMPL11203502	desmoglein 3
1559	1839	Snail signaling pathway	HBEGF	AMPL9095612	heparin-binding EGF-like growth factor
1560	1839	Calcineurin/NF-AT signaling pathway	HBEGF	AMPL9095612	heparin-binding EGF-like growth factor
1561	1839	EGF/PDGF signaling pathway	HBEGF	AMPL9095612	heparin-binding EGF-like growth factor
1562	1839	Notch signaling pathway	HBEGF	AMPL9095612	heparin-binding EGF-like growth factor
1563	1839	TNF signaling pathway	HBEGF	AMPL9095612	heparin-binding EGF-like growth factor
1564	1839	Myc pathway	HBEGF	AMPL9095612	heparin-binding EGF-like growth factor
1565	1839	AhR signaling pathway	HBEGF	AMPL9095612	heparin-binding EGF-like growth factor
1566	1839	AP-1 pathway	HBEGF	AMPL9095612	heparin-binding EGF-like growth factor
1567	1839	PLC/IP3 pathway	HBEGF	AMPL9095612	heparin-binding EGF-like growth factor
1568	1839	MAPK signaling pathway	HBEGF	AMPL9095612	heparin-binding EGF-like growth factor
1569	1839	p53 signaling pathway	HBEGF	AMPL9095612	heparin-binding EGF-like growth factor
1570	1839	VEGF signaling pathway	HBEGF	AMPL9095612	heparin-binding EGF-like growth factor
1571	1839	Angiogenesis	HBEGF	AMPL9095612	heparin-binding EGF-like growth factor
1572	1839	Interleukin signaling pathway	HBEGF	AMPL9095612	heparin-binding EGF-like growth factor
1573	1839	TGF-beta signaling pathway	HBEGF	AMPL9095612	heparin-binding EGF-like growth factor
1574	1839	Hypoxia signaling pathway	HBEGF	AMPL9095612	heparin-binding EGF-like growth factor
1575	1839	TGF-alpha signaling pathway	HBEGF	AMPL9095612	heparin-binding EGF-like growth factor
1576	1839	IL-1a signaling pathway	HBEGF	AMPL9095612	heparin-binding EGF-like growth factor
1577	1839	Progesterone receptor signaling pathway	HBEGF	AMPL9095612	heparin-binding EGF-like growth factor
1578	1839	IL-1 signaling pathway	HBEGF	AMPL9095612	heparin-binding EGF-like growth factor
1579	1839	NF-kB signaling pathway	HBEGF	AMPL9095612	heparin-binding EGF-like growth factor
1580	1843	Dopamine and serotonin pathway	DUSP1	AMPL30004924	dual specificity phosphatase 1
1581	1843	Interferon-gamma signaling pathway	DUSP1	AMPL30004924	dual specificity phosphatase 1
1582	1843	Estrogen-related receptor alpha pathway	DUSP1	AMPL30004924	dual specificity phosphatase 1
1583	1843	Angiogenesis	DUSP1	AMPL30004924	dual specificity phosphatase 1
1584	1843	Calcium signaling pathway	DUSP1	AMPL30004924	dual specificity phosphatase 1
1585	1843	VEGF signaling pathway	DUSP1	AMPL30004924	dual specificity phosphatase 1
1586	1843	JAK/STAT signaling pathway	DUSP1	AMPL30004924	dual specificity phosphatase 1
1587	1843	Hypoxia signaling pathway	DUSP1	AMPL30004924	dual specificity phosphatase 1
1588	1843	Progesterone receptor signaling pathway	DUSP1	AMPL30004924	dual specificity phosphatase 1
1589	1843	Immune response	DUSP1	AMPL30004924	dual specificity phosphatase 1
1590	1843	MAPK signaling pathway	DUSP1	AMPL30004924	dual specificity phosphatase 1
1591	1843	Glucocorticoids signaling pathway	DUSP1	AMPL30004924	dual specificity phosphatase 1
1592	1843	IL-6 signaling pathway	DUSP1	AMPL30004924	dual specificity phosphatase 1
1593	1843	CREB signaling pathway	DUSP1	AMPL30004924	dual specificity phosphatase 1
1594	1843	Nitric oxide signaling pathway	DUSP1	AMPL30004924	dual specificity phosphatase 1
1595	1843	Epinephrine signaling pathway	DUSP1	AMPL30004924	dual specificity phosphatase 1
1596	1843	Oxidative stress	DUSP1	AMPL30004924	dual specificity phosphatase 1
1597	1843	NF-kB signaling pathway	DUSP1	AMPL30004924	dual specificity phosphatase 1
1598	1843	PLC/IP3 pathway	DUSP1	AMPL30004924	dual specificity phosphatase 1
1599	1843	TNF signaling pathway	DUSP1	AMPL30004924	dual specificity phosphatase 1
1600	1843	EGF/PDGF signaling pathway	DUSP1	AMPL30004924	dual specificity phosphatase 1
1601	1843	p53 signaling pathway	DUSP1	AMPL30004924	dual specificity phosphatase 1
1602	1843	Renin-angiotensin system	DUSP1	AMPL30004924	dual specificity phosphatase 1
1603	1843	Interleukin signaling pathway	DUSP1	AMPL30004924	dual specificity phosphatase 1
1604	1843	AP-1 pathway	DUSP1	AMPL30004924	dual specificity phosphatase 1
1605	1843	TGF-beta signaling pathway	DUSP1	AMPL30004924	dual specificity phosphatase 1
1606	1843	IL-1b signaling pathway	DUSP1	AMPL30004924	dual specificity phosphatase 1
1607	1843	IL-1 signaling pathway	DUSP1	AMPL30004924	dual specificity phosphatase 1
1608	1843	TLR signaling pathway	DUSP1	AMPL30004924	dual specificity phosphatase 1
1609	185	TGF-beta signaling pathway	AGTR1	AMPL28493769	angiotensin II receptor, type 1
1610	185	PPAR signaling pathway	AGTR1	AMPL28493769	angiotensin II receptor, type 1
1611	185	IL-1b signaling pathway	AGTR1	AMPL28493769	angiotensin II receptor, type 1
1612	185	Interleukin signaling pathway	AGTR1	AMPL28493769	angiotensin II receptor, type 1
1613	185	Stress and toxicity	AGTR1	AMPL28493769	angiotensin II receptor, type 1
1614	185	Angiogenesis	AGTR1	AMPL28493769	angiotensin II receptor, type 1
1615	185	IL-1 signaling pathway	AGTR1	AMPL28493769	angiotensin II receptor, type 1
1616	185	TLR signaling pathway	AGTR1	AMPL28493769	angiotensin II receptor, type 1
1617	185	Renin-angiotensin system	AGTR1	AMPL28493769	angiotensin II receptor, type 1
1618	185	PPAR-gamma signaling pathway	AGTR1	AMPL28493769	angiotensin II receptor, type 1
1619	185	FGF signaling pathway	AGTR1	AMPL28493769	angiotensin II receptor, type 1
1620	185	Metabolic and cardiovascular diseases	AGTR1	AMPL28493769	angiotensin II receptor, type 1
1621	185	TNF signaling pathway	AGTR1	AMPL28493769	angiotensin II receptor, type 1
1622	186	Metabolic and cardiovascular diseases	AGTR2	AMPL2284921	angiotensin II receptor, type 2
1623	186	Calcineurin/NF-AT signaling pathway	AGTR2	AMPL2284921	angiotensin II receptor, type 2
1624	186	Cell proliferation	AGTR2	AMPL2284921	angiotensin II receptor, type 2
1625	186	PLC/IP3 pathway	AGTR2	AMPL2284921	angiotensin II receptor, type 2
1626	186	PPAR-gamma signaling pathway	AGTR2	AMPL2284921	angiotensin II receptor, type 2
1627	186	Renin-angiotensin system	AGTR2	AMPL2284921	angiotensin II receptor, type 2
1628	186	Angiogenesis	AGTR2	AMPL2284921	angiotensin II receptor, type 2
1629	186	PPAR signaling pathway	AGTR2	AMPL2284921	angiotensin II receptor, type 2
1630	1869	Estrogen receptor signaling pathway	E2F1	AMPL29253382	E2F transcription factor 1
1631	1869	Oncogenes and tumor suppressors	E2F1	AMPL29253382	E2F transcription factor 1
1632	1869	FGF signaling pathway	E2F1	AMPL29253382	E2F transcription factor 1
1633	1869	Cellular senescence	E2F1	AMPL29253382	E2F transcription factor 1
1634	1869	TNF signaling pathway	E2F1	AMPL29253382	E2F transcription factor 1
1635	1869	Myc pathway	E2F1	AMPL29253382	E2F transcription factor 1
1636	1869	p53 signaling pathway	E2F1	AMPL29253382	E2F transcription factor 1
1637	1869	NF-kB signaling pathway	E2F1	AMPL29253382	E2F transcription factor 1
1638	1869	Neurogenesis	E2F1	AMPL29253382	E2F transcription factor 1
1639	1869	Wnt signaling pathway	E2F1	AMPL29253382	E2F transcription factor 1
1640	1869	Progesterone receptor signaling pathway	E2F1	AMPL29253382	E2F transcription factor 1
1641	1869	Angiogenesis	E2F1	AMPL29253382	E2F transcription factor 1
1642	1869	CREB signaling pathway	E2F1	AMPL29253382	E2F transcription factor 1
1643	1869	Oxidative stress	E2F1	AMPL29253382	E2F transcription factor 1
1644	1869	Extracellular matrix and adhesion molecules	E2F1	AMPL29253382	E2F transcription factor 1
1645	1869	Cell cycle pathway	E2F1	AMPL29253382	E2F transcription factor 1
1646	1869	Adipogenesis	E2F1	AMPL29253382	E2F transcription factor 1
1647	1869	TGF-beta signaling pathway	E2F1	AMPL29253382	E2F transcription factor 1
1648	1869	MAPK signaling pathway	E2F1	AMPL29253382	E2F transcription factor 1
1649	1890	Angiogenesis	TYMP	AMPL6121937	thymidine phosphorylase
1650	1890	Immune response	TYMP	AMPL6121937	thymidine phosphorylase
1651	1890	Cytokines, chemokines and receptors	TYMP	AMPL6121937	thymidine phosphorylase
1652	1890	Interferon signaling pathway	TYMP	AMPL6121937	thymidine phosphorylase
1653	1890	Endothelial cell pathways	TYMP	AMPL6121937	thymidine phosphorylase
1654	19	Retinoid acid receptor pathway	ABCA1	AMPL28385508	ATP-binding cassette, sub-family A (ABC1), member 1
1655	19	CREB signaling pathway	ABCA1	AMPL28385508	ATP-binding cassette, sub-family A (ABC1), member 1
1656	19	LXR signaling pathway	ABCA1	AMPL28385508	ATP-binding cassette, sub-family A (ABC1), member 1
1657	19	PPAR-gamma signaling pathway	ABCA1	AMPL28385508	ATP-binding cassette, sub-family A (ABC1), member 1
1658	19	NF-kB signaling pathway	ABCA1	AMPL28385508	ATP-binding cassette, sub-family A (ABC1), member 1
1659	19	TGF-beta signaling pathway	ABCA1	AMPL28385508	ATP-binding cassette, sub-family A (ABC1), member 1
1660	19	Interleukin signaling pathway	ABCA1	AMPL28385508	ATP-binding cassette, sub-family A (ABC1), member 1
1661	19	IL-1b signaling pathway	ABCA1	AMPL28385508	ATP-binding cassette, sub-family A (ABC1), member 1
1662	19	Adipogenesis	ABCA1	AMPL28385508	ATP-binding cassette, sub-family A (ABC1), member 1
1663	19	Immune response	ABCA1	AMPL28385508	ATP-binding cassette, sub-family A (ABC1), member 1
1664	19	PLC/IP3 pathway	ABCA1	AMPL28385508	ATP-binding cassette, sub-family A (ABC1), member 1
1665	19	Liver X receptor signaling pathway	ABCA1	AMPL28385508	ATP-binding cassette, sub-family A (ABC1), member 1
1666	19	Interferon-gamma signaling pathway	ABCA1	AMPL28385508	ATP-binding cassette, sub-family A (ABC1), member 1
1667	19	Calcineurin/NF-AT signaling pathway	ABCA1	AMPL28385508	ATP-binding cassette, sub-family A (ABC1), member 1
1668	19	HNF signaling pathway	ABCA1	AMPL28385508	ATP-binding cassette, sub-family A (ABC1), member 1
1669	19	PPAR signaling pathway	ABCA1	AMPL28385508	ATP-binding cassette, sub-family A (ABC1), member 1
1670	19	IL-1 signaling pathway	ABCA1	AMPL28385508	ATP-binding cassette, sub-family A (ABC1), member 1
1671	19	Extracellular adenosine signaling pathway	ABCA1	AMPL28385508	ATP-binding cassette, sub-family A (ABC1), member 1
1672	19	PPAR-delta signaling pathway	ABCA1	AMPL28385508	ATP-binding cassette, sub-family A (ABC1), member 1
1673	19	Lipid metabolism pathway	ABCA1	AMPL28385508	ATP-binding cassette, sub-family A (ABC1), member 1
1674	19	TLR signaling pathway	ABCA1	AMPL28385508	ATP-binding cassette, sub-family A (ABC1), member 1
1675	19	PPAR-alpha signaling pathway	ABCA1	AMPL28385508	ATP-binding cassette, sub-family A (ABC1), member 1
1676	1902	Cell junction	LPAR1	AMPL7577548	lysophosphatidic acid receptor 1
1677	1902	FGF signaling pathway	LPAR1	AMPL7577548	lysophosphatidic acid receptor 1
1678	1902	Angiogenesis	LPAR1	AMPL7577548	lysophosphatidic acid receptor 1
1679	1902	GPCR signaling	LPAR1	AMPL7577548	lysophosphatidic acid receptor 1
1680	1906	Calcineurin/NF-AT signaling pathway	EDN1	AMPL7530963	endothelin 1
1681	1906	TNF signaling pathway	EDN1	AMPL7530963	endothelin 1
1682	1906	Metabolic and cardiovascular diseases	EDN1	AMPL7530963	endothelin 1
1683	1906	FGF signaling pathway	EDN1	AMPL7530963	endothelin 1
1684	1906	Renin-angiotensin system	EDN1	AMPL7530963	endothelin 1
1685	1906	AhR signaling pathway	EDN1	AMPL7530963	endothelin 1
1686	1906	Fibrosis	EDN1	AMPL7530963	endothelin 1
1687	1906	VEGF signaling pathway	EDN1	AMPL7530963	endothelin 1
1688	1906	Liver X receptor signaling pathway	EDN1	AMPL7530963	endothelin 1
1689	1906	Cell proliferation	EDN1	AMPL7530963	endothelin 1
1690	1906	IL-1b signaling pathway	EDN1	AMPL7530963	endothelin 1
1691	1906	Interleukin signaling pathway	EDN1	AMPL7530963	endothelin 1
1692	1906	Angiogenesis	EDN1	AMPL7530963	endothelin 1
1693	1906	Interferon-gamma signaling pathway	EDN1	AMPL7530963	endothelin 1
1694	1906	PPAR-alpha signaling pathway	EDN1	AMPL7530963	endothelin 1
1695	1906	PI3K/AKT signaling pathway	EDN1	AMPL7530963	endothelin 1
1696	1906	FXR signaling pathway	EDN1	AMPL7530963	endothelin 1
1697	1906	Heat shock proteins and chaperones	EDN1	AMPL7530963	endothelin 1
1698	1906	AP-1 pathway	EDN1	AMPL7530963	endothelin 1
1699	1906	Muscle	EDN1	AMPL7530963	endothelin 1
1700	1906	Oxidative stress	EDN1	AMPL7530963	endothelin 1
1701	1906	NF-kB signaling pathway	EDN1	AMPL7530963	endothelin 1
1702	1906	Hypoxia signaling pathway	EDN1	AMPL7530963	endothelin 1
1703	1906	Estrogen receptor signaling pathway	EDN1	AMPL7530963	endothelin 1
1704	1906	MAPK signaling pathway	EDN1	AMPL7530963	endothelin 1
1705	1906	Immune response	EDN1	AMPL7530963	endothelin 1
1706	1906	Interferon signaling pathway	EDN1	AMPL7530963	endothelin 1
1707	1906	TGF-beta signaling pathway	EDN1	AMPL7530963	endothelin 1
1708	1906	ANGPT/TIE2 signaling pathway	EDN1	AMPL7530963	endothelin 1
1709	1906	JAK/STAT signaling pathway	EDN1	AMPL7530963	endothelin 1
1710	1906	LXR signaling pathway	EDN1	AMPL7530963	endothelin 1
1711	1906	IL-1a signaling pathway	EDN1	AMPL7530963	endothelin 1
1712	1906	IL-1 signaling pathway	EDN1	AMPL7530963	endothelin 1
1713	1906	Wnt signaling pathway	EDN1	AMPL7530963	endothelin 1
1714	1906	Endothelial cell pathways	EDN1	AMPL7530963	endothelin 1
1715	1906	Notch signaling pathway	EDN1	AMPL7530963	endothelin 1
1716	1906	Progesterone receptor signaling pathway	EDN1	AMPL7530963	endothelin 1
1717	1906	PLC/IP3 pathway	EDN1	AMPL7530963	endothelin 1
1718	1906	Stress and toxicity	EDN1	AMPL7530963	endothelin 1
1719	1906	Nitric oxide signaling pathway	EDN1	AMPL7530963	endothelin 1
1720	1906	EGF/PDGF signaling pathway	EDN1	AMPL7530963	endothelin 1
1721	1909	Fibrosis	EDNRA	AMPL9974643	endothelin receptor type A
1722	1909	Progesterone receptor signaling pathway	EDNRA	AMPL9974643	endothelin receptor type A
1723	1909	Immune diseases	EDNRA	AMPL9974643	endothelin receptor type A
1724	1909	Epithelial to mesenchymal transition	EDNRA	AMPL9974643	endothelin receptor type A
1725	1909	p53 signaling pathway	EDNRA	AMPL9974643	endothelin receptor type A
1726	1909	GPCR signaling	EDNRA	AMPL9974643	endothelin receptor type A
1727	1909	Endothelin signaling pathway	EDNRA	AMPL9974643	endothelin receptor type A
1728	1909	Metabolic and cardiovascular diseases	EDNRA	AMPL9974643	endothelin receptor type A
1729	1909	Extracellular matrix and adhesion molecules	EDNRA	AMPL9974643	endothelin receptor type A
1730	1909	Immune response	EDNRA	AMPL9974643	endothelin receptor type A
1731	1909	Protease activated receptor signaling pathway	EDNRA	AMPL9974643	endothelin receptor type A
1732	1909	Endothelial cell pathways	EDNRA	AMPL9974643	endothelin receptor type A
1733	1910	Metabolic and cardiovascular diseases	EDNRB	AMPL9446123	endothelin receptor type B
1734	1910	Oncogenes and tumor suppressors	EDNRB	AMPL9446123	endothelin receptor type B
1735	1910	PPAR-gamma signaling pathway	EDNRB	AMPL9446123	endothelin receptor type B
1736	1910	GPCR signaling	EDNRB	AMPL9446123	endothelin receptor type B
1737	1910	Stem cells	EDNRB	AMPL9446123	endothelin receptor type B
1738	1910	Endothelin signaling pathway	EDNRB	AMPL9446123	endothelin receptor type B
1739	1910	Hypoxia signaling pathway	EDNRB	AMPL9446123	endothelin receptor type B
1740	1910	PPAR signaling pathway	EDNRB	AMPL9446123	endothelin receptor type B
1741	1948	FGF signaling pathway	EFNB2	AMPL30285103	ephrin-B2
1742	1948	Notch signaling pathway	EFNB2	AMPL30285103	ephrin-B2
1743	1948	VEGF signaling pathway	EFNB2	AMPL30285103	ephrin-B2
1744	1948	Estrogen receptor signaling pathway	EFNB2	AMPL30285103	ephrin-B2
1745	1948	Angiogenesis	EFNB2	AMPL30285103	ephrin-B2
1746	1948	HGF signaling pathway	EFNB2	AMPL30285103	ephrin-B2
1747	1948	ANGPT/TIE2 signaling pathway	EFNB2	AMPL30285103	ephrin-B2
1748	1948	Cell differentiation	EFNB2	AMPL30285103	ephrin-B2
1749	1950	IL-1 signaling pathway	EGF	AMPL7880775	epidermal growth factor
1750	1950	Fibrosis	EGF	AMPL7880775	epidermal growth factor
1751	1950	Adipogenesis	EGF	AMPL7880775	epidermal growth factor
1752	1950	Interleukin signaling pathway	EGF	AMPL7880775	epidermal growth factor
1753	1950	Oncogenes and tumor suppressors	EGF	AMPL7880775	epidermal growth factor
1754	1950	Osteogenesis	EGF	AMPL7880775	epidermal growth factor
1755	1950	Stress and toxicity	EGF	AMPL7880775	epidermal growth factor
1756	1950	EGF/PDGF signaling pathway	EGF	AMPL7880775	epidermal growth factor
1757	1950	IL-1a signaling pathway	EGF	AMPL7880775	epidermal growth factor
1758	1950	Cell migration	EGF	AMPL7880775	epidermal growth factor
1759	1950	Neurogenesis	EGF	AMPL7880775	epidermal growth factor
1760	1950	CREB signaling pathway	EGF	AMPL7880775	epidermal growth factor
1761	1950	Angiogenesis	EGF	AMPL7880775	epidermal growth factor
1762	1950	Stem cells	EGF	AMPL7880775	epidermal growth factor
1763	1956	PI3K/AKT signaling pathway	EGFR	AMPL28541017	epidermal growth factor receptor
1764	1956	EGF/PDGF signaling pathway	EGFR	AMPL28541017	epidermal growth factor receptor
1765	1956	TNF signaling pathway	EGFR	AMPL28541017	epidermal growth factor receptor
1766	1956	Wnt signaling pathway	EGFR	AMPL28541017	epidermal growth factor receptor
1767	1956	Adipogenesis	EGFR	AMPL28541017	epidermal growth factor receptor
1768	1956	Oncogenes and tumor suppressors	EGFR	AMPL28541017	epidermal growth factor receptor
1769	1956	Progesterone receptor signaling pathway	EGFR	AMPL28541017	epidermal growth factor receptor
1770	1956	MAPK signaling pathway	EGFR	AMPL28541017	epidermal growth factor receptor
1771	1956	JAK/STAT signaling pathway	EGFR	AMPL28541017	epidermal growth factor receptor
1772	1956	Estrogen receptor signaling pathway	EGFR	AMPL28541017	epidermal growth factor receptor
1773	1956	Stress and toxicity	EGFR	AMPL28541017	epidermal growth factor receptor
1774	1956	AP-1 pathway	EGFR	AMPL28541017	epidermal growth factor receptor
1775	1956	Extracellular matrix and adhesion molecules	EGFR	AMPL28541017	epidermal growth factor receptor
1776	1956	Angiogenesis	EGFR	AMPL28541017	epidermal growth factor receptor
1777	1956	Hedgehog signaling pathway	EGFR	AMPL28541017	epidermal growth factor receptor
1778	1956	Drug resistance	EGFR	AMPL28541017	epidermal growth factor receptor
1779	1956	Nitric oxide signaling pathway	EGFR	AMPL28541017	epidermal growth factor receptor
1780	1956	FGF signaling pathway	EGFR	AMPL28541017	epidermal growth factor receptor
1781	1956	Cell junction	EGFR	AMPL28541017	epidermal growth factor receptor
1782	1956	p53 signaling pathway	EGFR	AMPL28541017	epidermal growth factor receptor
1783	1956	Osteogenesis	EGFR	AMPL28541017	epidermal growth factor receptor
1784	1956	TGF-alpha signaling pathway	EGFR	AMPL28541017	epidermal growth factor receptor
1785	1956	Neurogenesis	EGFR	AMPL28541017	epidermal growth factor receptor
1786	1956	IL-6 signaling pathway	EGFR	AMPL28541017	epidermal growth factor receptor
1787	1956	Neurological disorders	EGFR	AMPL28541017	epidermal growth factor receptor
1788	1956	Oxidative stress	EGFR	AMPL28541017	epidermal growth factor receptor
1789	1956	NF-kB signaling pathway	EGFR	AMPL28541017	epidermal growth factor receptor
1790	1956	Epithelial to mesenchymal transition	EGFR	AMPL28541017	epidermal growth factor receptor
1791	1956	Cell migration	EGFR	AMPL28541017	epidermal growth factor receptor
1792	1956	TGF-beta signaling pathway	EGFR	AMPL28541017	epidermal growth factor receptor
1793	1956	Androgen receptor pathway	EGFR	AMPL28541017	epidermal growth factor receptor
1794	1958	Rheb/S6K pathway	EGR1	AMPL10908633	early growth response 1
1795	1958	Calcium signaling pathway	EGR1	AMPL10908633	early growth response 1
1796	1958	KRAS signaling pathway	EGR1	AMPL10908633	early growth response 1
1797	1958	Muscle	EGR1	AMPL10908633	early growth response 1
1798	1958	Estrogen receptor signaling pathway	EGR1	AMPL10908633	early growth response 1
1799	1958	GPCR signaling	EGR1	AMPL10908633	early growth response 1
1800	1958	Cellular senescence	EGR1	AMPL10908633	early growth response 1
1801	1958	Immune diseases	EGR1	AMPL10908633	early growth response 1
1802	1958	p53 signaling pathway	EGR1	AMPL10908633	early growth response 1
1803	1958	Stress and toxicity	EGR1	AMPL10908633	early growth response 1
1804	1958	IL-1 signaling pathway	EGR1	AMPL10908633	early growth response 1
1805	1958	Interleukin signaling pathway	EGR1	AMPL10908633	early growth response 1
1806	1958	MAPK signaling pathway	EGR1	AMPL10908633	early growth response 1
1807	1958	Unfolded protein response	EGR1	AMPL10908633	early growth response 1
1808	1958	AP-1 pathway	EGR1	AMPL10908633	early growth response 1
1809	1958	Neurons	EGR1	AMPL10908633	early growth response 1
1810	1958	Protease activated receptor signaling pathway	EGR1	AMPL10908633	early growth response 1
1811	1958	Wnt signaling pathway	EGR1	AMPL10908633	early growth response 1
1812	1958	ANGPT/TIE2 signaling pathway	EGR1	AMPL10908633	early growth response 1
1813	1958	TGF-beta signaling pathway	EGR1	AMPL10908633	early growth response 1
1814	1958	HNF signaling pathway	EGR1	AMPL10908633	early growth response 1
1815	1958	EGF/PDGF signaling pathway	EGR1	AMPL10908633	early growth response 1
1816	1958	Angiogenesis	EGR1	AMPL10908633	early growth response 1
1817	1958	Hypoxia signaling pathway	EGR1	AMPL10908633	early growth response 1
1818	1958	CREB signaling pathway	EGR1	AMPL10908633	early growth response 1
1819	1958	JAK/STAT signaling pathway	EGR1	AMPL10908633	early growth response 1
1820	1958	NF-kB signaling pathway	EGR1	AMPL10908633	early growth response 1
1821	1958	Retinoid acid receptor pathway	EGR1	AMPL10908633	early growth response 1
1822	1958	VEGF signaling pathway	EGR1	AMPL10908633	early growth response 1
1823	1958	Oxidative stress	EGR1	AMPL10908633	early growth response 1
1824	1958	Metabolic and cardiovascular diseases	EGR1	AMPL10908633	early growth response 1
1825	1958	T-cell and B-cell activation	EGR1	AMPL10908633	early growth response 1
1826	1958	FGF signaling pathway	EGR1	AMPL10908633	early growth response 1
1827	1958	TNF signaling pathway	EGR1	AMPL10908633	early growth response 1
1828	1958	IL-1b signaling pathway	EGR1	AMPL10908633	early growth response 1
1829	196	Hypoxia signaling pathway	AHR	AMPL8460815	aryl hydrocarbon receptor
1830	196	NRF2 signaling pathway	AHR	AMPL8460815	aryl hydrocarbon receptor
1831	196	AhR signaling pathway	AHR	AMPL8460815	aryl hydrocarbon receptor
1832	196	Stress and toxicity	AHR	AMPL8460815	aryl hydrocarbon receptor
1833	196	Oxidative stress	AHR	AMPL8460815	aryl hydrocarbon receptor
1834	196	p53 signaling pathway	AHR	AMPL8460815	aryl hydrocarbon receptor
1835	196	PPAR-alpha signaling pathway	AHR	AMPL8460815	aryl hydrocarbon receptor
1836	196	Drug metabolism pathway	AHR	AMPL8460815	aryl hydrocarbon receptor
1837	196	Adipogenesis	AHR	AMPL8460815	aryl hydrocarbon receptor
1838	196	CREB signaling pathway	AHR	AMPL8460815	aryl hydrocarbon receptor
1839	196	TGF-beta signaling pathway	AHR	AMPL8460815	aryl hydrocarbon receptor
1840	196	Wnt signaling pathway	AHR	AMPL8460815	aryl hydrocarbon receptor
1841	196	PPAR signaling pathway	AHR	AMPL8460815	aryl hydrocarbon receptor
1842	196	Estrogen receptor signaling pathway	AHR	AMPL8460815	aryl hydrocarbon receptor
1843	196	Androgen receptor pathway	AHR	AMPL8460815	aryl hydrocarbon receptor
1844	196	MAPK signaling pathway	AHR	AMPL8460815	aryl hydrocarbon receptor
1845	196	TNF signaling pathway	AHR	AMPL8460815	aryl hydrocarbon receptor
1846	196	NF-kB signaling pathway	AHR	AMPL8460815	aryl hydrocarbon receptor
1847	1969	TNF signaling pathway	EPHA2	AMPL29628545	EPH receptor A2
1848	1969	Muscle	EPHA2	AMPL29628545	EPH receptor A2
1849	1969	TGF-alpha signaling pathway	EPHA2	AMPL29628545	EPH receptor A2
1850	1969	TGF-beta signaling pathway	EPHA2	AMPL29628545	EPH receptor A2
1851	1969	Epithelial to mesenchymal transition	EPHA2	AMPL29628545	EPH receptor A2
1852	1969	Tumorigenicity	EPHA2	AMPL29628545	EPH receptor A2
1853	1969	Myc pathway	EPHA2	AMPL29628545	EPH receptor A2
1854	1969	EGF/PDGF signaling pathway	EPHA2	AMPL29628545	EPH receptor A2
1855	1969	Wnt signaling pathway	EPHA2	AMPL29628545	EPH receptor A2
1856	1969	Estrogen receptor signaling pathway	EPHA2	AMPL29628545	EPH receptor A2
1857	1969	Heat shock proteins and chaperones	EPHA2	AMPL29628545	EPH receptor A2
1858	1969	MAPK signaling pathway	EPHA2	AMPL29628545	EPH receptor A2
1859	1969	PI3K/AKT signaling pathway	EPHA2	AMPL29628545	EPH receptor A2
1860	1992	Oxidative stress	SERPINB1	AMPL14565945	serpin peptidase inhibitor, clade B (ovalbumin), member 1
1861	1992	TNF signaling pathway	SERPINB1	AMPL14565945	serpin peptidase inhibitor, clade B (ovalbumin), member 1
1862	1992	NF-kB signaling pathway	SERPINB1	AMPL14565945	serpin peptidase inhibitor, clade B (ovalbumin), member 1
1863	1994	TGF-beta signaling pathway	ELAVL1	AMPL9361617	ELAV like RNA binding protein 1
1864	1994	TNF signaling pathway	ELAVL1	AMPL9361617	ELAV like RNA binding protein 1
1865	1994	NF-kB signaling pathway	ELAVL1	AMPL9361617	ELAV like RNA binding protein 1
1866	1994	Oxidative stress	ELAVL1	AMPL9361617	ELAV like RNA binding protein 1
1867	1994	Heat shock proteins and chaperones	ELAVL1	AMPL9361617	ELAV like RNA binding protein 1
1868	2006	TNF signaling pathway	ELN	AMPL4636130	elastin
1869	2006	AP-1 pathway	ELN	AMPL4636130	elastin
1870	2006	PPAR signaling pathway	ELN	AMPL4636130	elastin
1871	2006	Metabolic and cardiovascular diseases	ELN	AMPL4636130	elastin
1872	2006	TGF-beta signaling pathway	ELN	AMPL4636130	elastin
1873	2006	PPAR-delta signaling pathway	ELN	AMPL4636130	elastin
1874	2012	JAK/STAT signaling pathway	EMP1	AMPL11739826	epithelial membrane protein 1
1875	2012	TGF-beta signaling pathway	EMP1	AMPL11739826	epithelial membrane protein 1
1876	2012	Neurogenesis	EMP1	AMPL11739826	epithelial membrane protein 1
1877	2017	Cell junction	CTTN	AMPL9049126	cortactin
1878	2017	JAK/STAT signaling pathway	CTTN	AMPL9049126	cortactin
1879	2017	Cytokines, chemokines and receptors	CTTN	AMPL9049126	cortactin
1880	2017	Cell migration	CTTN	AMPL9049126	cortactin
1881	2017	Progesterone receptor signaling pathway	CTTN	AMPL9049126	cortactin
1882	2022	Stem cells	ENG	AMPL3659515	endoglin
1883	2022	TGF-beta signaling pathway	ENG	AMPL3659515	endoglin
1884	2022	LXR signaling pathway	ENG	AMPL3659515	endoglin
1885	2022	Endothelial cell pathways	ENG	AMPL3659515	endoglin
1886	2022	Metabolic and cardiovascular diseases	ENG	AMPL3659515	endoglin
1887	2022	Stress and toxicity	ENG	AMPL3659515	endoglin
1888	2022	Angiogenesis	ENG	AMPL3659515	endoglin
1889	2022	Liver X receptor signaling pathway	ENG	AMPL3659515	endoglin
1890	2022	Cell surface markers	ENG	AMPL3659515	endoglin
1891	2022	Fibrosis	ENG	AMPL3659515	endoglin
1892	2026	Myc pathway	ENO2	AMPL7874812	enolase 2 (gamma, neuronal)
1893	2026	Calcium signaling pathway	ENO2	AMPL7874812	enolase 2 (gamma, neuronal)
1894	2026	AhR signaling pathway	ENO2	AMPL7874812	enolase 2 (gamma, neuronal)
1895	2026	Glucose metabolism pathway	ENO2	AMPL7874812	enolase 2 (gamma, neuronal)
1896	2026	Snail signaling pathway	ENO2	AMPL7874812	enolase 2 (gamma, neuronal)
1897	2033	Myc pathway	EP300	AMPL7241858	E1A binding protein p300
1898	2033	Stem cells	EP300	AMPL7241858	E1A binding protein p300
1899	2033	PPAR signaling pathway	EP300	AMPL7241858	E1A binding protein p300
1900	2033	Stress and toxicity	EP300	AMPL7241858	E1A binding protein p300
1901	2033	Interferon-gamma signaling pathway	EP300	AMPL7241858	E1A binding protein p300
1902	2033	p53 signaling pathway	EP300	AMPL7241858	E1A binding protein p300
1903	2033	Oncogenes and tumor suppressors	EP300	AMPL7241858	E1A binding protein p300
1904	2033	NF-kB signaling pathway	EP300	AMPL7241858	E1A binding protein p300
1905	2033	TNF signaling pathway	EP300	AMPL7241858	E1A binding protein p300
1906	2033	Wnt signaling pathway	EP300	AMPL7241858	E1A binding protein p300
1907	2033	Oxidative stress	EP300	AMPL7241858	E1A binding protein p300
1908	2033	Neurological disorders	EP300	AMPL7241858	E1A binding protein p300
1909	2033	AMPK pathway	EP300	AMPL7241858	E1A binding protein p300
1910	2033	Immune response	EP300	AMPL7241858	E1A binding protein p300
1911	2033	TGF-beta signaling pathway	EP300	AMPL7241858	E1A binding protein p300
1912	2033	Neurogenesis	EP300	AMPL7241858	E1A binding protein p300
1913	2033	Notch signaling pathway	EP300	AMPL7241858	E1A binding protein p300
1914	2034	TNF signaling pathway	EPAS1	AMPL9538405	endothelial PAS domain protein 1
1915	2034	Interleukin signaling pathway	EPAS1	AMPL9538405	endothelial PAS domain protein 1
1916	2034	Interferon-gamma signaling pathway	EPAS1	AMPL9538405	endothelial PAS domain protein 1
1917	2034	JAK/STAT signaling pathway	EPAS1	AMPL9538405	endothelial PAS domain protein 1
1918	2034	Wnt signaling pathway	EPAS1	AMPL9538405	endothelial PAS domain protein 1
1919	2034	TGF-beta signaling pathway	EPAS1	AMPL9538405	endothelial PAS domain protein 1
1920	2034	Estrogen-related receptor alpha pathway	EPAS1	AMPL9538405	endothelial PAS domain protein 1
1921	2034	CREB signaling pathway	EPAS1	AMPL9538405	endothelial PAS domain protein 1
1922	2052	PPAR-gamma signaling pathway	EPHX1	AMPL5427776	epoxide hydrolase 1, microsomal (xenobiotic)
1923	2052	PPAR signaling pathway	EPHX1	AMPL5427776	epoxide hydrolase 1, microsomal (xenobiotic)
1924	2052	HNF signaling pathway	EPHX1	AMPL5427776	epoxide hydrolase 1, microsomal (xenobiotic)
1925	2052	Drug resistance	EPHX1	AMPL5427776	epoxide hydrolase 1, microsomal (xenobiotic)
1926	2052	NRF2 signaling pathway	EPHX1	AMPL5427776	epoxide hydrolase 1, microsomal (xenobiotic)
1927	2052	Drug metabolism pathway	EPHX1	AMPL5427776	epoxide hydrolase 1, microsomal (xenobiotic)
1928	2052	Stress and toxicity	EPHX1	AMPL5427776	epoxide hydrolase 1, microsomal (xenobiotic)
1929	2052	Oxidative stress	EPHX1	AMPL5427776	epoxide hydrolase 1, microsomal (xenobiotic)
1930	2056	IL-1 signaling pathway	EPO	AMPL3913970	erythropoietin
1931	2056	Stress and toxicity	EPO	AMPL3913970	erythropoietin
1932	2056	Retinoid acid receptor pathway	EPO	AMPL3913970	erythropoietin
1933	2056	AhR signaling pathway	EPO	AMPL3913970	erythropoietin
1934	2056	LXR signaling pathway	EPO	AMPL3913970	erythropoietin
1935	2056	Oncogenes and tumor suppressors	EPO	AMPL3913970	erythropoietin
1936	2056	VEGF signaling pathway	EPO	AMPL3913970	erythropoietin
1937	2056	HNF signaling pathway	EPO	AMPL3913970	erythropoietin
1938	2056	AP-1 pathway	EPO	AMPL3913970	erythropoietin
1939	2056	Immune response	EPO	AMPL3913970	erythropoietin
1940	2056	Hypoxia signaling pathway	EPO	AMPL3913970	erythropoietin
1941	2056	IL-1a signaling pathway	EPO	AMPL3913970	erythropoietin
1942	2056	Interleukin signaling pathway	EPO	AMPL3913970	erythropoietin
1943	2056	Liver X receptor signaling pathway	EPO	AMPL3913970	erythropoietin
1944	2057	TNF signaling pathway	EPOR	AMPL6453161	erythropoietin receptor
1945	2057	Neurons	EPOR	AMPL6453161	erythropoietin receptor
1946	2057	JAK/STAT signaling pathway	EPOR	AMPL6453161	erythropoietin receptor
1947	2057	Immune response	EPOR	AMPL6453161	erythropoietin receptor
1948	2064	Estrogen-related receptor alpha pathway	ERBB2	AMPL28173828	v-erb-b2 avian erythroblastic leukemia viral oncogene homolog 2
1949	2064	Estrogen receptor signaling pathway	ERBB2	AMPL28173828	v-erb-b2 avian erythroblastic leukemia viral oncogene homolog 2
1950	2064	Angiogenesis	ERBB2	AMPL28173828	v-erb-b2 avian erythroblastic leukemia viral oncogene homolog 2
1951	2064	Neurogenesis	ERBB2	AMPL28173828	v-erb-b2 avian erythroblastic leukemia viral oncogene homolog 2
1952	2064	Oxidative stress	ERBB2	AMPL28173828	v-erb-b2 avian erythroblastic leukemia viral oncogene homolog 2
1953	2064	Oncogenes and tumor suppressors	ERBB2	AMPL28173828	v-erb-b2 avian erythroblastic leukemia viral oncogene homolog 2
1954	2064	Drug resistance	ERBB2	AMPL28173828	v-erb-b2 avian erythroblastic leukemia viral oncogene homolog 2
1955	2064	Heat shock proteins and chaperones	ERBB2	AMPL28173828	v-erb-b2 avian erythroblastic leukemia viral oncogene homolog 2
1956	2064	TNF signaling pathway	ERBB2	AMPL28173828	v-erb-b2 avian erythroblastic leukemia viral oncogene homolog 2
1957	2064	Dendritic and antigen-presenting cells	ERBB2	AMPL28173828	v-erb-b2 avian erythroblastic leukemia viral oncogene homolog 2
1958	2064	Stem cells	ERBB2	AMPL28173828	v-erb-b2 avian erythroblastic leukemia viral oncogene homolog 2
1959	2064	EGF/PDGF signaling pathway	ERBB2	AMPL28173828	v-erb-b2 avian erythroblastic leukemia viral oncogene homolog 2
1960	2064	Notch signaling pathway	ERBB2	AMPL28173828	v-erb-b2 avian erythroblastic leukemia viral oncogene homolog 2
1961	2064	Immune response	ERBB2	AMPL28173828	v-erb-b2 avian erythroblastic leukemia viral oncogene homolog 2
1962	2064	Androgen receptor pathway	ERBB2	AMPL28173828	v-erb-b2 avian erythroblastic leukemia viral oncogene homolog 2
1963	2064	NF-kB signaling pathway	ERBB2	AMPL28173828	v-erb-b2 avian erythroblastic leukemia viral oncogene homolog 2
1964	2064	TGF-alpha signaling pathway	ERBB2	AMPL28173828	v-erb-b2 avian erythroblastic leukemia viral oncogene homolog 2
1965	2065	Epithelial to mesenchymal transition	ERBB3	AMPL11448617	v-erb-b2 avian erythroblastic leukemia viral oncogene homolog 3
1966	2065	TGF-beta signaling pathway	ERBB3	AMPL11448617	v-erb-b2 avian erythroblastic leukemia viral oncogene homolog 3
1967	2065	Estrogen receptor signaling pathway	ERBB3	AMPL11448617	v-erb-b2 avian erythroblastic leukemia viral oncogene homolog 3
1968	2065	AP-1 pathway	ERBB3	AMPL11448617	v-erb-b2 avian erythroblastic leukemia viral oncogene homolog 3
1969	2065	Drug resistance	ERBB3	AMPL11448617	v-erb-b2 avian erythroblastic leukemia viral oncogene homolog 3
1970	2065	Androgen receptor pathway	ERBB3	AMPL11448617	v-erb-b2 avian erythroblastic leukemia viral oncogene homolog 3
1971	2065	Oncogenes and tumor suppressors	ERBB3	AMPL11448617	v-erb-b2 avian erythroblastic leukemia viral oncogene homolog 3
1972	2065	Immune diseases	ERBB3	AMPL11448617	v-erb-b2 avian erythroblastic leukemia viral oncogene homolog 3
1973	2065	AhR signaling pathway	ERBB3	AMPL11448617	v-erb-b2 avian erythroblastic leukemia viral oncogene homolog 3
1974	2065	EGF/PDGF signaling pathway	ERBB3	AMPL11448617	v-erb-b2 avian erythroblastic leukemia viral oncogene homolog 3
1975	2066	Drug resistance	ERBB4	AMPL27284273	v-erb-b2 avian erythroblastic leukemia viral oncogene homolog 4
1976	2066	EGF/PDGF signaling pathway	ERBB4	AMPL27284273	v-erb-b2 avian erythroblastic leukemia viral oncogene homolog 4
1977	2066	Oncogenes and tumor suppressors	ERBB4	AMPL27284273	v-erb-b2 avian erythroblastic leukemia viral oncogene homolog 4
1978	2066	Hedgehog signaling pathway	ERBB4	AMPL27284273	v-erb-b2 avian erythroblastic leukemia viral oncogene homolog 4
1979	2066	Estrogen receptor signaling pathway	ERBB4	AMPL27284273	v-erb-b2 avian erythroblastic leukemia viral oncogene homolog 4
1980	2067	DNA damage signaling pathway	ERCC1	AMPL21410533	excision repair cross-complementation group 1
1981	2067	DNA repair	ERCC1	AMPL21410533	excision repair cross-complementation group 1
1982	2067	Muscle	ERCC1	AMPL21410533	excision repair cross-complementation group 1
1983	2067	Snail signaling pathway	ERCC1	AMPL21410533	excision repair cross-complementation group 1
1984	2067	Oxidative stress	ERCC1	AMPL21410533	excision repair cross-complementation group 1
1985	2067	Stress and toxicity	ERCC1	AMPL21410533	excision repair cross-complementation group 1
1986	2067	Insulin signaling pathway	ERCC1	AMPL21410533	excision repair cross-complementation group 1
1987	2067	NF-kB signaling pathway	ERCC1	AMPL21410533	excision repair cross-complementation group 1
1988	2067	p53 signaling pathway	ERCC1	AMPL21410533	excision repair cross-complementation group 1
1989	2067	AP-1 pathway	ERCC1	AMPL21410533	excision repair cross-complementation group 1
1990	2068	Apoptosis	ERCC2	AMPL2905825	excision repair cross-complementation group 2
1991	2068	Stress and toxicity	ERCC2	AMPL2905825	excision repair cross-complementation group 2
1992	2068	DNA damage signaling pathway	ERCC2	AMPL2905825	excision repair cross-complementation group 2
1993	2068	DNA repair	ERCC2	AMPL2905825	excision repair cross-complementation group 2
1994	207	AP-1 pathway	AKT1	AMPL2201548	v-akt murine thymoma viral oncogene homolog 1
1995	207	p53 signaling pathway	AKT1	AMPL2201548	v-akt murine thymoma viral oncogene homolog 1
1996	207	Oxidative stress	AKT1	AMPL2201548	v-akt murine thymoma viral oncogene homolog 1
1997	207	Apoptosis	AKT1	AMPL2201548	v-akt murine thymoma viral oncogene homolog 1
1998	207	Insulin signaling pathway	AKT1	AMPL2201548	v-akt murine thymoma viral oncogene homolog 1
1999	207	NF-kB signaling pathway	AKT1	AMPL2201548	v-akt murine thymoma viral oncogene homolog 1
[truncated: 9,350 more rows]
