# Supplementary material for: Pathway reporter genes define molecular phenotypes of human cells
Source: BMC Genomics. 2015 Apr 24;16(1):342. doi: 10.1186/s12864-015-1532-2 (PMC4415216; doi:10.1186/s12864-015-1532-2)
Supplement: Additional file 3: — Heatmap of pathway activity as in Figure 2 B, with pathway names. [file 12864_2015_1532_MOESM3_ESM.zip]

Archive with 1 entries (1 files):
- 12864_2015_1532_MOESM3_ESM.gct
