# Supplementary material for: Pathway reporter genes define molecular phenotypes of human cells
Source: BMC Genomics. 2015 Apr 24;16(1):342. doi: 10.1186/s12864-015-1532-2 (PMC4415216; doi:10.1186/s12864-015-1532-2)
Supplement: Additional file 3: — Heatmap of pathway activity as in Figure 2 B, with pathway names. [file 12864_2015_1532_MOESM3_ESM.zip › 12864_2015_1532_MOESM3_ESM.gct]

#1.2
917	12
NAME	Description	D0 Run 1	D0 Run 2	D0 Run 3	D10 Run 1	D10 Run 2	D10 Run 3	D20 Run 1	D20 Run 2	D20 Run 3	D60 Run 1	D60 Run 2	D60 Run 3
APOH	350	0	0	0	0	0	0	1	7	0	0	0	0
CD40LG	959	0	0	0	0	0	0	0	0	0	0	0	0
INS	3630	0	0	0	1	0	1	0	0	0	0	0	0
PDX1	3651	0	0	0	0	3	0	0	0	0	0	0	0
MBL2	4153	0	0	0	2	0	3	0	10	17	1	0	0
PTH	5741	0	0	0	1	0	0	1	1	0	0	0	0
IL2RA	3559	0	5	0	0	0	1	0	0	1	0	0	0
HBB	3043	0	2	0	0	0	0	0	0	0	0	0	0
RHO	6010	0	11	0	9	5	4	9	0	8	2	0	0
GSTM1	2944	0	0	1	0	0	1	1	0	0	0	0	0
IL10	3586	0	0	0	36	9	35	0	1	4	2	1	0
SLC11A1	6556	0	1	0	0	0	0	0	0	0	0	0	0
IL2	3558	0	0	0	0	0	10	3	6	3	12	0	5
IFNG	3458	0	0	0	0	0	10	7	0	0	0	0	0
HTR2A	3356	0	4	0	10	2	1	0	4	0	11	0	4
NOS2	4843	0	0	0	0	0	1	0	2	0	0	0	0
CXCR1	3577	0	0	0	0	0	0	0	0	18	0	0	3
FASLG	356	0	1	0	5	3	0	4	4	11	22	18	11
AGTR2	186	0	0	0	13	7	2	9	1	42	163	0	4
CSF2	1437	0	0	0	0	0	7	2	0	0	2	2	49
CYP2A6	1548	0	0	0	7	1	0	3	0	2	0	0	0
GAST	2520	0	0	0	2	2	7	65	8	50	0	0	0
GSTA3	2940	0	2	1	9	6	2	0	0	4	0	0	0
GSTT1	2952	0	0	0	0	0	2	0	0	0	0	0	0
IL31	386653	0	0	0	1	0	0	56	16	52	0	0	0
TACR2	6865	0	0	0	1	0	0	0	1	0	5	0	0
NKX2-1	7080	0	1	0	0	1	8	0	0	0	5	0	0
ANG	283	0	0	0	1	0	3	0	0	0	0	1	2
CCR5	1234	0	0	0	2	0	11	0	0	0	0	0	0
GHRL	51738	0	2	4	0	0	9	4	2	1	5	0	0
BDNF	627	0	0	0	0	0	0	2	0	0	0	0	0
DAOA	267012	0	0	0	1	0	0	2	0	10	0	0	0
CX3CR1	1524	0	0	0	0	0	0	0	0	0	0	0	0
IL24	11009	0	0	0	0	1	0	0	0	3	99	8	1
NR1H4	9971	0	0	0	1	3	0	1	3	35	4	0	0
FABP4	2167	0	0	0	4	3	0	24	18	12	87	0	17
FABP1	2168	0	1	3	10	6	16	0	0	0	0	0	0
KLK3	354	0	0	0	0	0	0	1	1	0	0	0	0
GCG	2641	0	0	0	48	7	19	43	9	113	6	0	0
IL17A	3605	0	0	0	0	1	1	0	0	0	0	0	0
MMP1	4312	0	1	0	2417	668	386	250	377	378	1911	652	305
MMP3	4314	0	0	0	8	3	11	5	7	5	4	0	0
MMP7	4316	0	0	0	14	25	0	9	0	0	8	0	7
S100A7	6278	0	0	0	0	0	0	0	0	0	2	0	1
S100A9	6280	0	0	0	9	0	29	4	2	19	2	0	0
CCL11	6356	0	0	0	0	0	0	0	0	2	15	0	0
CCL17	6361	0	0	0	0	0	0	0	0	0	0	0	0
CCL18	6362	0	6	0	1	0	0	12	1	0	0	1	0
SELP	6403	0	0	0	2	0	8	5	9	31	240	2	63
SLPI	6590	0	0	0	62	55	12	6	0	0	257	0	209
TFF1	7031	0	0	4	2	6	2	0	0	0	0	0	0
SCGB1A1	7356	0	2	26	469	497	1544	2	0	1	388	0	0
VIP	7432	0	14	0	0	0	2	20	5	3	172	7	10
WISP1	8840	0	0	0	2261	1352	699	340	215	1177	356	0	68
GZMB	3002	0	2	0	0	0	5	29	0	1	0	0	0
CAMP	820	0	3	0	2	0	0	0	0	3	0	0	0
CEACAM5	1048	0	0	0	0	0	16	0	0	0	247	0	0
CDKN2B	1030	0	12	0	943	1375	861	374	403	858	1092	75	833
WNT1	7471	0	0	0	4	0	5	0	0	2	0	0	0
KLRK1	22914	0	4	0	19	33	29	258	21	64	7	0	0
TLR9	54106	0	0	1	5	4	5	10	6	24	3	1	5
KRT20	54474	0	0	0	4	9	0	0	0	0	0	0	0
CASP1	834	0	0	0	3	4	0	1	0	3	50	0	26
CAV3	859	0	2	0	0	0	1	15	20	2	1910	399	53
IL1RN	3557	0	0	0	94	64	42	11	14	22	18	0	9
CETP	1071	1	16	0	6	0	1	25	7	5	23	6	3
SHH	6469	1	0	4	1768	2162	1745	5	3	22	47	0	0
LEP	3952	1	0	1	0	0	0	2	0	0	0	0	0
KRT5	3852	1	1	0	0	0	0	0	2	45	35	23	2
UGT1A1	54658	1	0	0	0	0	0	0	0	0	0	0	0
REN	5972	1	0	1	296	436	284	29	143	1662	19	7	29
HNF1A	6927	1	0	0	13	10	12	0	0	0	0	0	0
CRP	1401	1	0	0	1	0	8	65	7	8	0	0	0
IL1A	3552	1	1	0	0	5	0	0	0	0	0	0	0
CSF3	1440	1	1	1	1	0	0	1	0	0	0	0	0
CYP4A11	1579	1	12	22	5	1	2	1	2	4	0	1	0
GJB1	2705	1	7	8	126	95	116	3	0	2	1	0	0
ANGPT2	285	1	0	5	5582	3639	2857	298	135	1099	126	0	7
APOA5	116519	1	0	5	0	8	31	0	1	18	2	1	9
GFAP	2670	1	0	0	0	0	0	0	0	2	28	0	1
HLA-DRB1	3123	1	0	0	0	0	2	0	0	1	0	0	0
KISS1	3814	1	0	0	14	61	27	294	205	306	187	211	113
SCGB2A2	4250	1	0	0	0	0	0	0	0	0	0	0	0
PTPRC	5788	1	0	0	1	0	0	1	1	0	0	0	0
S100A8	6279	1	0	0	0	0	1	9	0	0	2	0	0
CCL3	6348	1	0	0	1	1	17	12	7	15	8	12	6
CCL21	6366	1	0	5	0	4	26	18	73	122	1203	170	122
CCL20	6364	1	0	0	7	5	33	23	6	2	34	16	2
NEUROG1	4762	1	32	8	2	3	7	1	2	9	1	2	4
WNT6	7475	1	0	0	48	46	63	27	1	26	5	0	0
GREM1	26585	1	14	16	15	80	241	23	31	270	75	2	433
RETN	56729	1	0	0	0	0	19	4	0	6	0	1	0
REG4	83998	1	3	1	18	7	52	0	0	0	2	0	0
PTHLH	5744	1	29	8	44	102	126	118	177	332	4003	336	2791
CFH	3075	2	0	2	10	8	1	5	503	577	20926	547	12533
STS	412	2	10	2	101	32	88	18	25	9	0	0	0
TYR	7299	2	6	2	5	0	0	2	7	43	0	0	0
PECAM1	5175	2	8	0	25	22	26	75	21	56	23	3	4
FGA	2243	2	0	0	180	114	152	0	4	0	1	0	0
FCGR3A	2214	2	2	0	0	1	20	0	0	1	0	0	0
IL3	3562	2	0	0	0	0	0	0	0	0	0	0	0
IL4	3565	2	0	0	0	0	0	21	0	1	0	0	0
IL5	3567	2	1	0	3	1	0	8	3	15	5	2	1
CHRM2	1129	2	2	0	345	325	226	2320	1928	2118	3814	1333	805
CNR2	1269	2	2	0	0	0	0	1	0	1	0	1	0
CPB2	1361	2	0	0	0	2	1	1	0	1	1	0	0
HLA-DQA1	3117	2	9	0	2	5	4	0	1	0	0	0	0
PIK3CG	5294	2	7	0	34	70	0	104	1	21	131	3	74
IL1R2	7850	2	0	8	3	0	6	92	18	7	15	0	0
AGTR1	185	2	1	0	2	5	5	10	4	10	8	0	0
PTPN22	26191	2	1	2	3	3	2	141	26	46	297	31	318
OSM	5008	2	0	13	11	11	20	808	94	342	9	37	3
CYP19A1	1588	3	0	7	6	34	29	2	7	13	6	0	8
LYZ	4069	3	5	26	36	39	175	3	0	1	133	0	4
MPO	4353	3	1	16	1	0	0	6	0	0	0	0	1
AVP	551	3	0	0	0	0	0	0	3	0	0	0	0
TNF	7124	3	0	2	22	26	18	81	18	83	0	0	0
GDNF	2668	3	0	2	9	0	0	0	0	0	0	0	0
GATA1	2623	3	7	11	3	7	3	0	8	1	2	1	2
CCL5	6352	3	0	2	2	0	0	6	8	10	10	0	3
HP	3240	3	4	8	1103	726	733	118	86	162	293	212	174
CTLA4	1493	3	0	1	2	0	1	19	14	19	44	0	0
CD28	940	3	0	0	94	91	11	21	0	41	0	0	1
NOX1	27035	3	0	0	2	0	6	45	13	7	26	2	0
PAX3	5077	3	4	6	660	625	2377	190	38	148	161	4	25
AGT	183	4	5	3	215	216	87	2617	2238	2761	12291	3190	3730
IL8	3576	4	0	8	8	36	1	108	66	78	21547	2012	8751
CYP2E1	1571	4	14	51	67	14	52	501	239	395	454	79	110
OXT	5020	4	2	17	2	1	0	10	5	3	1	0	0
NEUROD1	4760	4	5	18	0	0	1	0	0	3	3	0	0
NOTCH4	4855	4	1	1	2	10	2	0	0	1	3	0	0
PRF1	5551	4	0	0	0	4	3	9	12	42	1	0	0
LCN2	3934	4	0	0	5	1	11	1	0	1	0	5	3
IFNA1	3439	4	27	5	9	14	6	145	4	49	321	24	145
HNF4A	3172	5	2	2	1908	454	666	51	1	17	0	0	0
KRT14	3861	5	3	26	14	18	18	16	17	21	288	25	54
IL1B	3553	5	18	19	19	8	0	0	13	32	1684	51	533
GATA3	2625	5	1	4	297	392	261	389	39	93	11	2	6
IL13	3596	5	0	0	1	15	36	22	2	17	3	1	4
DEFB4A	1673	5	1	0	0	0	0	0	0	0	0	0	0
AICDA	57379	5	0	7	3	0	5	2	1	5	6	3	0
CYP17A1	1586	7	0	0	18	0	0	17	7	30	502	109	119
CYP1A2	1544	7	0	2	26	17	2	3	1	2	27	1	0
CXCL10	3627	7	24	1	1	10	0	8	63	84	28	2	1
DSG3	1830	7	9	20	42	29	63	2	0	38	2	0	0
CCL22	6367	7	7	24	2	0	0	43	8	39	0	0	0
ADIPOQ	9370	7	0	0	4	7	12	13	6	11	2	0	0
SELE	6401	8	0	1	79	288	426	14	12	60	158	1	16
IFNB1	3456	8	8	2	32	20	43	182	32	66	28	8	4
ALK	238	8	8	10	96	126	167	166	60	245	82	20	20
HAMP	57817	8	4	6	16	57	94	557	982	1611	2402	600	2436
SLC4A1	6521	9	5	9	2	11	45	27	0	34	1	1	3
PRL	5617	9	5	2	104	139	1283	5	5	86	17	0	0
FGF7	2252	9	19	3	875	824	574	3486	998	2009	9952	1431	1055
MMP13	4322	9	0	0	68	20	52	19	6	38	186	0	0
WT1	7490	9	5	0	530	467	307	288	110	1820	1884	497	632
IGF1	3479	10	9	0	820	388	475	151	295	523	1479	70	332
GPT	2875	10	14	25	42	39	81	69	123	185	96	59	41
LPA	4018	10	21	13	17	17	38	0	0	0	0	5	1
RXRG	6258	10	9	0	554	400	1210	23925	8585	18713	2048	1115	445
SERPINC1	462	11	3	15	2	2	3	63	5	16	8	0	5
CDX2	1045	11	99	12	15515	9315	18020	61	16	42	0	0	0
CCR1	1230	11	19	0	120	52	178	42	0	5	13	0	0
CYP2C9	1559	12	11	7	39	18	17	85	15	66	20	4	1
IL16	3603	12	7	9	8	13	4	83	3	13	8	0	0
ITGB2	3689	13	6	2	34	31	55	12	3	29	6	0	2
CD14	929	13	136	0	663	402	397	1310	408	1008	808	82	627
IFNA2	3440	14	17	24	63	42	94	13	2	7	7	4	3
DRD1	1812	14	13	13	110	122	164	4139	2083	4217	3547	1806	1336
SLC6A4	6532	14	16	68	134	154	251	1431	870	1570	299	57	108
SERPINB5	5268	14	7	0	4	12	0	42	14	1	6	0	0
TFAP2A	7020	14	74	75	2347	1267	1548	569	40	211	336	19	14
BDKRB1	623	15	17	26	248	170	117	479	119	1058	1025	64	1845
CCR7	1236	15	23	15	99	37	120	100	35	46	82	38	26
NTRK2	4915	15	36	89	2497	2199	2261	1677	1268	4017	1090	88	150
CD163	9332	16	2	11	5	3	2	55	0	11	0	0	0
FOXA2	3170	16	0	0	182	174	603	15	0	6	11	0	0
ARX	170302	16	61	15	0	0	4	17	1	14	33	0	6
CP	1356	17	57	26	80	44	172	26	123	28	311	0	17
TTR	7276	17	10	46	77002	60542	63365	306	197	361	13	0	0
AREG	374	17	8	4	137	158	140	247	155	146	919	420	91
CTSS	1520	17	8	7	34	53	60	214	180	294	242	46	77
DCN	1634	17	7	9	91128	39982	25410	60464	15588	70278	51290	18	2281
RTP3	83597	18	12	5	6	2	1	0	0	0	0	0	0
CD274	29126	19	65	30	28	54	15	77	5	7	977	183	344
JUN	3725	20	32	34	12	7	3	42	20	46	14	10	14
MUSK	4593	21	69	0	166	172	285	2	8	0	2608	0	6
CD209	30835	21	16	28	6	0	0	0	0	0	0	0	0
EPOR	2057	22	15	53	24	47	23	51	78	124	44	17	45
SAA1	6288	22	24	75	6	0	9	4262	3637	4926	700	439	314
BDKRB2	624	23	42	11	359	169	124	255	203	406	487	46	113
TYMP	1890	23	46	70	154	87	110	30	9	201	73	6	8
MUC16	94025	23	42	44	13	27	85	2	0	35	97	1	0
NTRK1	4914	24	36	60	870	1079	836	711	885	1850	356	11	182
CCR4	1233	24	19	34	5	0	14	9	0	1	3	0	0
IGFBP1	3484	25	77	14	75	2	4	15	0	15	0	4	4
RARB	5915	25	53	41	1415	1566	3478	6174	3247	6643	8097	1430	2613
LTA	4049	25	23	8	7	3	1	521	109	257	4	1	3
IL12B	3593	25	0	27	20	10	21	20	0	15	4	3	1
OPRM1	4988	26	6	0	0	0	0	0	0	0	11	0	0
ZAP70	7535	26	17	18	811	755	662	108	44	257	19	11	5
SFN	2810	26	25	41	2	92	94	1	1	14	2	5	4
FGF1	2246	27	41	49	107	114	56	796	317	706	3130	1655	790
BIRC7	79444	29	6	32	46	29	12	5	0	10	5	0	5
TWIST1	7291	32	55	19	3046	2898	3039	1786	2043	6061	655	237	370
KNG1	3827	32	21	62	1	0	0	25	39	1	0	6	0
ESR1	2099	32	5	15	5	1	8	163	39	87	83	22	57
CD33	945	33	23	21	36	8	31	0	2	3	0	0	0
MYH7	4625	34	6	12	619	275	499	244581	119903	189735	694023	511917	121387
TSHR	7253	34	11	14	3	4	34	7	0	0	0	0	0
GH1	2688	34	24	24	4	0	1	31	1	6	0	0	0
HGF	3082	34	176	110	11613	6179	1517	330	1034	3259	3350	47	171
MUC2	4583	34	27	42	84	50	73	16	6	21	33	4	3
VWF	7450	35	6	34	38	30	48	0	6	0	11	0	5
SELL	6402	35	7	12	155	104	86	65	181	345	620	7	225
CD80	941	35	19	77	24	19	37	238	94	177	51	2	4
CXCL13	10563	35	13	29	33	68	2	317	87	270	191	52	40
F5	2153	37	11	53	260	125	76	350	140	419	279	3	335
ESAM	90952	37	23	34	269	607	657	629	100	330	118	6	29
CDH5	1003	40	29	26	427	1086	1620	22	10	108	198	6	8
FGF21	26291	42	137	63	4	22	37	1	8	9	0	0	0
CDKN2A	1029	45	18	22	131	243	49	173	105	154	405	41	436
TNFSF13B	10673	46	55	48	74	71	40	214	129	333	224	38	31
F2	2147	47	10	14	132	115	282	35	14	55	30	30	14
CEACAM1	634	50	144	193	16	13	5	2	8	24	5	0	7
PTH1R	5745	52	84	158	1543	1043	768	4917	4749	6847	4324	2498	1563
TNFSF10	8743	52	31	30	16	15	73	0	7	0	196	0	17
RUNX3	864	53	93	115	40	44	66	189	22	116	61	4	7
GALNT5	11227	53	73	153	932	544	589	2012	2122	2580	6353	1498	3022
LRRK2	120892	53	75	100	450	255	345	4389	1278	4602	1910	507	451
MSLN	10232	56	40	273	55	78	82	6	4	37	20	2	4
DLL1	28514	56	304	195	64	97	213	68	21	61	17	8	4
PHOX2A	401	59	64	141	35	48	40	110	33	115	157	9	51
HNF1B	6928	61	77	81	2768	2351	4195	4	0	16	21	0	1
CNR1	1268	61	13	17	192	197	153	290	44	157	17	0	0
VCAM1	7412	63	292	343	6837	7687	18021	323851	160301	196366	50293	8457	10762
PAX6	5080	64	20	56	3	0	27	47	0	48	28	0	10
PARK2	5071	64	38	123	48	70	80	669	225	516	746	367	172
CHI3L1	1116	65	54	152	1086	328	367	76	19	53	278	3	38
BIRC3	330	65	94	122	87	161	171	329	124	427	180	113	77
PGR	5241	66	39	32	44	8	122	147	69	33	605	366	69
TLR4	7099	66	11	28	351	454	371	20	87	143	1290	93	457
ABCC11	85320	67	16	12	3	2	11	55	17	44	8	7	8
NPPA	4878	68	23	43	1887	1652	6774	443286	320997	334929	1862884	2114403	1065495
ITGAM	3684	70	130	150	10	4	4	272	46	123	5	0	5
STX11	8676	71	233	80	572	198	546	6363	1951	1493	2780	1178	747
AQP1	358	72	54	106	9071	3060	1712	33356	24094	37313	56153	40307	27853
ACE2	59272	72	60	260	790	543	911	6841	6965	5063	5804	2113	1408
ACHE	43	73	58	84	93	160	111	282	321	495	177	154	71
NPPB	4879	75	67	57	5864	8388	15636	151607	49960	74958	151598	214566	100230
CYP1A1	1543	78	52	151	187	114	252	90	35	228	74	14	23
AMH	268	80	137	173	40	118	282	70	50	260	36	24	40
RUNX1	861	82	105	42	838	752	745	1016	355	1565	3858	183	1522
ITGB3	3690	84	67	104	446	367	803	6012	2883	5618	12873	3322	3527
FIGF	2277	84	23	30	66	21	120	97	71	89	334	48	65
DMBT1	1755	84	26	18	146	9	49	22	7	5	258	22	86
LRG1	116844	84	112	119	98	64	105	43	9	18	8	0	0
EPO	2056	85	45	76	32	28	63	7	4	3	0	1	0
CALCA	796	85	99	57	18	24	99	0	3	7	2	0	0
NOD2	64127	86	54	86	6	15	23	38	1	16	0	0	7
THPO	7066	88	89	117	75	90	73	37	27	155	35	4	4
MVP	9961	91	132	242	49	62	41	273	140	384	796	312	402
CYP1B1	1545	93	114	105	163	195	450	6	124	366	904	45	546
SFTPD	6441	95	45	146	68	19	19	42	33	76	50	21	26
RASSF1	11186	95	63	98	78	39	68	110	28	103	73	80	41
GAD1	2571	96	241	399	3198	2085	2331	1050	256	355	401	116	133
WNT2B	7482	96	121	76	176	143	142	563	63	331	127	25	28
IL7	3574	100	74	85	0	0	0	2	0	2	26	2	14
NPHS1	4868	106	259	775	7	6	4	317	34	24	49	1	15
SLC5A5	6528	107	146	181	1	0	3	24	7	28	0	0	0
ZEB1	6935	108	72	96	3681	3092	2752	14737	6111	8813	20417	4802	4706
IL6	3569	111	21	47	42	17	19	5	1	9	363	14	89
SST	6750	112	81	114	6715	3920	1017	3555	990	8648	1339	0	33
CEBPA	1050	113	107	117	61	54	74	167	34	94	38	19	10
PON1	5444	114	110	134	53	11	5	19	2	29	0	1	0
KL	9365	115	51	59	66	23	106	334	0	16	45	10	2
NTF3	4908	116	97	182	1234	778	2056	946	217	290	352	8	82
IL1R1	3554	118	167	268	1958	1024	965	1182	1198	1253	11425	469	5901
HLA-DPB1	3115	120	200	269	75	37	200	22	7	24	4	0	1
MT1A	4489	121	110	135	1	1	0	6	3	2	10	1	11
NPY	4852	125	59	78	949	1218	1139	111	38	171	206	47	112
SHBG	6462	125	52	57	183	147	103	283	92	257	123	58	21
PTGER4	5734	131	152	73	56	130	106	108	36	120	18	8	18
CD4	920	134	62	117	119	69	47	65	40	108	14	0	1
KLK6	5653	136	96	196	737	304	208	99	10	116	8	0	0
DKK1	22943	136	293	87	6007	3485	8626	3984	2565	8557	2665	437	521
HTR1A	3350	138	134	107	15	6	8	9	1	3	15	0	0
ABCC2	1244	140	109	131	200	97	104	293	110	259	80	36	22
ESR2	2100	140	112	178	82	70	69	383	57	138	93	27	32
COL3A1	1281	141	43	44	426729	254723	102879	185545	64763	332033	428210	6993	153671
IL11	3589	142	142	159	433	439	275	1266	183	670	588	35	122
CA9	768	143	212	396	24	47	11	43	28	76	158	15	16
JUNB	3726	144	232	411	220	491	402	694	852	860	511	789	329
CD86	942	146	185	599	128	598	2615	125	190	772	83	187	305
DRD3	1814	148	63	125	0	1	2	0	0	1	4	0	0
SOCS3	9021	148	247	250	102	264	214	46	207	347	170	125	188
FOXP3	50943	150	167	315	53	48	26	43	58	47	20	6	17
ENG	2022	154	165	164	30	34	80	91	119	387	864	321	380
PDCD1	5133	154	88	132	5	12	1	2	0	0	25	2	23
CASR	846	159	64	110	4	0	0	0	0	2	0	0	0
APOA1	335	161	118	96	51512	14746	20958	12166	8318	13578	9376	2796	2827
SERPINB3	6317	164	78	95	0	1	0	0	0	0	1	0	0
CDKN1C	1028	165	588	504	836	1236	592	435	865	1361	442	85	62
MUC4	4585	167	115	346	7	12	8	2	1	0	30	0	0
THBD	7056	169	65	86	1099	721	551	1350	486	1803	1893	273	1085
DRD2	1813	169	49	36	5254	1289	680	388	81	310	57	4	7
PRTN3	5657	169	322	577	39	29	45	46	9	26	21	1	11
TGFB3	7043	169	79	73	736	710	405	1815	944	2096	2768	399	589
PPARG	5468	170	126	226	1911	1054	1840	1477	862	2348	2562	321	654
CD38	952	171	255	530	34	40	42	138	27	49	122	0	33
TP63	8626	181	18	135	981	556	765	67	16	159	1721	8	5
F7	2155	183	178	262	120	74	86	33	23	51	28	11	3
ERBB4	2066	185	230	566	4077	3260	3446	53981	20407	28620	14673	5874	5346
PDYN	5173	191	235	297	109	131	910	816	364	263	316	53	29
PROC	5624	193	171	337	19	42	31	29	1	41	52	0	3
FHIT	2272	197	231	665	218	201	249	850	546	1014	754	222	260
SLC27A4	10999	207	201	242	234	253	190	255	255	344	214	150	223
CD36	948	219	282	251	54	37	84	712	235	364	2142	1041	481
GDF15	9518	222	191	490	230	267	242	289	228	533	202	100	148
TRPV4	59341	238	356	807	613	471	568	61	25	90	99	11	3
NGF	4803	242	66	145	1633	1673	1146	2924	368	583	145	46	68
UCP1	7350	247	436	476	34	45	175	1277	89	129	45	90	3
HEY1	23462	249	177	97	1142	1628	3157	1348	1518	6044	747	151	368
ADRB2	154	251	177	212	72	97	350	3994	1801	5327	2081	970	1019
VDR	7421	254	117	129	66	35	68	149	48	83	278	43	170
PDGFRA	5156	255	98	291	64445	43481	67695	12443	6547	20846	14990	713	3028
RUNX2	860	264	149	159	1413	940	766	604	197	256	731	73	152
RBP4	5950	264	191	182	205	112	94	102	3	35	96	3	3
EMP1	2012	267	157	285	885	1378	1313	549	754	540	2566	317	1107
TGM2	7052	269	285	281	2560	2526	2533	39442	18476	42289	88715	59655	17292
ACOT1	641371	272	120	216	47	92	32	237	162	438	302	124	87
FGF23	8074	280	124	201	6	13	1	34	92	290	114	11	44
CYP7B1	9420	282	209	280	579	471	705	1360	1105	1390	615	231	219
CYP2D6	1565	284	108	301	409	206	355	406	198	440	156	48	68
DPYD	1806	298	112	187	564	506	906	1874	892	919	2846	479	662
CCR6	1235	298	241	238	118	139	97	305	171	149	119	22	36
SLC6A3	6531	308	386	668	49	45	71	2266	329	725	7	0	2
S100B	6285	309	202	206	63	61	49	13	43	140	381	2	1
PPARGC1A	10891	311	295	126	5283	6046	13021	99039	30148	43019	35441	13411	12130
FOSB	2354	312	1284	170	911	757	1339	5789	2589	1101	285	5421	328
EPAS1	2034	324	158	107	2898	1325	939	2422	535	929	1536	374	535
ALOX5	240	325	263	511	75	51	68	27	9	43	6	1	4
NGFR	4804	326	455	556	28	85	79	221	103	466	446	16	116
PTX3	5806	338	367	348	8	17	42	49	22	77	580	38	165
CRYAB	1410	340	246	256	1339	899	1814	106878	57805	55415	467772	188945	114119
PTGS2	5743	347	883	412	709	540	1015	2562	1796	2025	6456	460	4809
RNASEL	6041	350	308	369	631	553	218	267	269	761	1031	225	449
IL12A	3592	351	394	316	21	0	101	290	18	35	31	5	6
MMP19	4327	357	216	245	731	455	307	312	60	163	104	5	75
ALOX15	246	359	305	364	9752	5189	2813	696	254	1233	264	21	99
ANGPTL4	51129	360	295	628	564	572	272	551	278	1059	1048	37	348
HFE	3077	364	218	387	124	27	59	51	7	129	200	14	68
ADORA1	134	377	266	391	199	209	149	1570	2787	3573	4921	2761	1061
TNFSF13	8741	377	238	622	134	69	197	128	51	160	97	20	19
ALDH1A1	216	379	432	566	768	408	491	40	140	225	318	0	15
TLR2	7097	379	295	373	229	104	351	185	60	111	46	5	31
NOS3	4846	382	356	806	967	1001	1120	1071	400	1432	420	143	164
MBP	4155	385	270	373	29	9	49	37	2	5	9	0	3
CFTR	1080	396	548	563	765	554	652	242	48	161	74	1	0
TGFA	7039	396	279	366	95	113	150	89	9	66	2	8	3
FZD1	8321	402	924	1034	3608	4324	6917	5051	7396	12357	13936	5779	4890
POMC	5443	406	193	236	27	30	35	12	19	26	3	0	0
POSTN	10631	414	291	319	42782	22069	12155	14939	2475	11804	55160	1256	7749
IL18	3606	422	165	641	178	297	919	83	35	135	253	57	60
TTPA	7274	443	238	234	104	101	166	30	9	2	48	1	5
TPO	7173	450	254	569	5	8	5	34	30	63	2	0	11
PRKCE	5581	456	302	762	5765	3327	2079	4269	1353	3654	2732	735	863
CX3CL1	6376	458	312	281	71	52	117	127	62	74	162	92	51
BCHE	590	482	210	224	109	71	350	83	56	134	1278	157	170
MMP9	4318	491	329	443	1603	2120	650	102	81	133	1698	19	72
PLA2G4A	5321	493	336	526	279	155	531	426	211	419	662	33	315
IGF2	3481	500	424	763	749428	436488	309349	89489	102567	457284	1235498	314163	606086
PRNP	5621	502	441	445	1105	1047	2407	3523	1798	3753	1394	949	676
COL17A1	1308	510	346	391	380	276	506	86	33	132	169	14	8
NRP1	8829	510	448	584	28203	17740	20119	31769	14199	22926	22274	7944	6445
FGF8	2253	510	209	109	348	366	1172	119	4	42	1	0	6
ABCB1	5243	513	196	351	64	44	85	268	165	167	298	20	30
CYP2B6	1555	523	193	336	6	0	4	1	0	0	1	0	0
CD34	947	531	517	1174	1535	3688	3817	52	33	364	1147	10	95
TNFRSF6B	8771	537	266	694	471	275	435	571	323	730	481	259	116
PTGES	9536	538	250	496	276	250	454	46	44	138	242	0	25
HLA-G	3135	546	296	474	35	24	10	14	0	7	6	3	0
TGFB2	7042	563	389	466	27717	23440	22166	58850	20688	54855	30384	5404	7118
BMP2	650	567	1786	1122	5808	6141	9602	15542	20023	32783	9500	3994	4903
IL23A	51561	575	369	420	134	89	201	67	36	71	45	16	14
PLAT	5327	576	278	362	9923	10282	4640	1177	5109	11921	3950	319	1116
VEGFC	7424	581	399	729	3895	4070	3071	18576	8374	10399	2803	647	641
ERG	2078	581	527	614	232	545	1161	13	72	126	117	5	27
SOX9	6662	593	1106	722	689	1102	1389	1588	841	2799	745	575	707
ERCC1	2067	608	305	720	250	206	182	419	280	615	286	164	190
PTGS1	5742	647	1221	2040	751	336	777	476	424	1026	7319	374	6113
IL15	3600	656	753	780	156	70	540	308	226	269	2065	339	709
FLT3	2322	666	296	687	9	30	36	490	107	115	1	5	2
INHBA	3624	671	832	588	368	762	446	8045	4487	5182	6395	2025	4383
PMP22	5376	674	699	913	15863	10735	18720	13364	6319	13155	16090	7445	7966
NAT2	10	677	575	781	28	140	101	64	42	117	45	35	46
KCNQ1	3784	684	473	797	203	150	336	2518	1672	3258	9177	4955	3418
F8	2157	696	699	952	586	335	391	1115	476	774	341	137	165
MAPT	4137	705	758	1676	319	367	315	411	317	645	628	205	195
MST1R	4486	713	324	1005	38	57	97	28	27	67	40	3	0
FBP1	2203	723	449	535	20	37	33	30	22	41	8	0	2
CHRNA4	1137	724	528	854	4	9	9	13	6	21	24	0	0
EDN1	1906	766	673	757	4827	5953	9631	6658	1070	2175	8381	583	1648
FAS	355	775	584	640	224	251	413	1277	841	870	545	87	252
AMACR	23600	791	752	943	309	562	558	764	751	1415	642	341	445
WNT5A	7474	794	644	1071	14534	9437	16038	6426	2698	6185	6869	1012	2055
ATP7B	540	808	438	644	4268	2517	1620	1286	620	1234	581	215	179
PTPN1	5770	813	514	855	505	584	878	874	490	1031	403	194	235
TRPV1	7442	814	385	804	433	464	355	1366	713	1739	818	249	284
FGFR3	2261	827	1960	3441	2357	3021	3943	1372	941	2225	198	90	39
ADAMTS13	11093	832	588	1354	744	720	587	593	352	1105	537	153	228
GHR	2690	842	743	1205	9768	5065	9199	32117	19123	24384	35534	13213	12764
AQP4	361	843	620	947	504	486	340	83	45	243	24	3	0
CXCR4	7852	848	973	1034	8830	7957	14151	7083	1244	3587	1393	40	96
MITF	4286	851	536	456	10108	8710	11660	94931	19933	36763	30819	14180	9120
CD82	3732	857	896	1196	1305	1184	1153	436	588	1085	2466	102	661
CXCL1	2919	874	1216	1140	264	264	308	725	56	61	954	28	54
CCKBR	887	883	304	385	242	312	369	37	3	39	4	1	2
TNFRSF11B	4982	891	450	438	1261	955	728	1120	2090	2861	61665	20538	17581
SNCG	6623	895	996	1416	311	346	834	232	173	741	753	120	366
RASSF5	83593	897	545	605	1621	1613	2312	15436	9029	17190	15773	4956	6313
BCL2	596	899	587	785	452	361	544	661	258	744	385	81	114
XDH	7498	905	562	1374	89	55	77	62	37	50	102	42	29
MUC1	4582	907	636	960	276	211	201	291	169	408	516	64	188
TLR3	7098	908	547	822	36	25	16	16	21	51	243	17	64
NRG1	3084	918	1981	4135	5126	7392	11087	3436	2986	2658	5567	441	1342
SOX10	6663	929	447	863	69	79	46	4	14	77	0	3	0
GABBR2	9568	934	432	1262	399	636	604	1041	239	175	263	70	63
ITGB4	3691	938	849	1430	153	192	257	61	26	136	187	37	96
IL6R	3570	946	572	669	881	498	564	1421	878	1669	1506	1346	684
GGT1	2678	961	1140	1677	2679	2076	1354	697	471	997	349	148	110
TFPI	7035	973	641	918	15647	11387	12792	2347	1715	4814	3724	125	956
CXCL2	2920	983	1512	758	108	86	117	84	21	61	254	28	51
SSTR2	6752	1020	643	950	413	286	978	403	119	117	161	3	9
LIF	3976	1038	572	912	212	326	371	977	854	1423	960	265	673
ICAM1	3383	1039	966	1762	262	154	247	183	95	258	475	72	89
EDNRA	1909	1071	1198	1128	5325	5187	6411	31830	24062	29654	29833	9549	10492
HLA-C	3107	1076	495	1924	149	323	390	248	157	722	1619	448	1737
ACE	1636	1104	549	816	376	229	237	622	421	377	944	256	278
LEPR	3953	1115	1038	1538	4225	2782	2200	1642	753	1267	1008	177	166
JAK2	3717	1136	1089	1245	2807	2346	2192	4597	2253	3016	14876	8198	3762
BMP4	652	1145	1027	1058	37530	20316	16898	12075	2054	4932	764	22	190
COL11A2	1302	1210	845	1403	1375	1673	2650	4763	3063	6051	5100	2215	1573
SLC9A3R2	9351	1287	1596	2335	1152	1553	1058	1338	1447	2325	1364	1256	900
IRF1	3659	1299	994	1041	1134	1012	677	804	473	848	1529	741	665
SERPINE1	5054	1300	571	973	4839	4600	1924	4575	4579	3042	48452	7401	26909
PDGFB	5155	1309	702	1301	609	838	1021	1418	509	921	1481	759	543
DDIT3	1649	1311	1025	799	1465	1191	1698	11053	2948	5201	5370	1946	2341
PTK2B	2185	1323	766	1053	3515	1388	1397	3127	2265	1826	928	343	296
TFAP2C	7022	1343	1256	1995	2925	1371	2690	968	72	266	123	6	5
ITGA3	3675	1347	1015	1809	1640	2389	1591	3246	4311	5968	8064	4035	4389
TNFRSF1B	7133	1382	863	1440	166	253	275	33	52	124	237	12	5
NR3C2	4306	1388	1195	1967	255	118	754	1318	390	511	5235	1412	1097
TSLP	85480	1391	862	966	3302	1808	901	673	395	557	1805	333	422
CLDN3	1365	1448	1313	1862	184	283	407	139	101	115	84	21	33
AGER	177	1450	1169	2129	1327	894	1024	656	318	940	733	192	133
COL7A1	1294	1476	1094	2078	1842	1620	1138	9780	4817	6988	4518	1245	1355
TTN	7273	1485	617	1163	36381	45086	52086	463770	140603	241835	352221	97635	75822
TP73	7161	1509	1111	2712	202	179	406	92	8	63	233	123	67
SLIT2	9353	1512	1358	1772	19057	8967	6709	14642	3048	6026	4116	1268	901
BMI1	648	1526	2322	2666	5689	6022	7657	9070	3879	6303	8215	3227	3438
STAT5A	6776	1538	1953	3029	564	410	880	652	387	726	550	193	178
NCAM1	4684	1546	846	1111	20849	16182	12850	85534	45885	85852	118072	44755	37218
BACE1	23621	1561	1036	1998	7314	5374	6176	8788	4116	8748	5560	2355	3795
GADD45A	1647	1625	2011	1487	2363	2875	3545	18859	6335	8804	4292	3193	2646
CCL2	6347	1625	917	1045	5904	6548	3498	4620	7620	9161	29865	2840	23008
PPP1R1B	84152	1634	789	1336	25	15	27	257	209	299	677	398	185
CLDN4	1364	1656	2085	1785	704	1081	2639	410	104	289	137	5	10
LGALS3	3958	1689	1686	4503	3594	5541	19257	20230	18647	54688	20442	22925	31878
TNNT2	7139	1702	2464	4668	121472	275222	573291	2028345	1873964	3573163	1446400	1930705	1540191
CSF1	1435	1751	2838	3494	6860	5792	3473	5719	7940	11625	10664	5380	6703
MX1	4599	1758	1995	2574	155	34	133	61	73	160	298	76	102
PDGFRB	5159	1765	881	1556	6092	3530	3032	678	829	3892	6080	42	1633
FBN1	2200	1803	1848	2861	12396	10327	7415	5301	3799	10152	33121	1607	13715
RCAN1	1827	1824	1396	1430	3002	2332	4212	39939	10403	17246	45859	15634	21915
PRKCG	5582	1851	1369	3285	69	92	213	230	67	323	15	27	47
CHRNA7	1139	1864	1264	2265	2417	1832	3208	1972	695	2068	184	180	434
PLA2G7	7941	1869	1437	3215	320	171	409	46	61	25	297	1	6
ALAD	210	1914	1607	2495	2136	1884	1506	2959	2490	4176	4178	1909	1877
BBC3	27113	1932	1618	2048	265	308	427	763	833	1156	388	154	128
CXCL16	58191	1940	1984	3352	459	510	548	376	111	362	718	121	365
PRKCD	5580	1944	1003	1189	516	454	380	74	98	286	139	43	44
DISC1	27185	1959	926	1469	1778	1124	809	1468	768	1696	712	72	273
ING1	3621	1980	1502	1804	948	771	909	1942	425	1282	535	291	305
CEBPB	1051	1988	1021	1754	696	600	436	1217	624	1206	1221	400	453
EGFR	1956	2020	1230	1659	2221	2009	2096	1900	744	1856	2692	183	804
CASP8	841	2026	2950	3928	3628	2678	1968	1594	1659	2463	1783	535	936
GLI1	2735	2038	1522	2357	886	962	1529	124	51	113	76	39	45
IL6ST	3572	2047	1186	1192	24610	18223	15785	24525	12683	22704	23640	4204	6093
ANXA1	301	2074	1142	1183	71059	42404	27312	86446	16236	23050	48182	5873	17936
TIMP3	7078	2092	1400	1026	9216	9244	11830	79555	36337	57514	91281	37784	26782
CYP27A1	1593	2100	2051	4500	14868	10426	11357	7531	4722	9204	1457	945	605
F3	2152	2103	2431	2730	3734	3128	4714	2256	416	888	1455	925	428
ITGA4	3676	2122	1474	2463	537	328	265	508	450	1547	16817	676	5874
CD40	958	2133	1095	1413	58	50	87	2	3	8	31	0	5
HES1	3280	2136	5016	1883	2934	2753	2934	5546	2869	4917	3002	2402	1023
ABCG2	9429	2138	1931	1943	4856	3623	4328	709	109	199	373	104	138
HRAS	3265	2139	812	975	854	673	848	969	642	1545	1322	785	671
EGF	1950	2158	920	1565	974	324	635	1697	548	1067	4649	1132	1178
ELN	2006	2210	1497	2793	2456	534	1653	34	35	251	5895	0	108
SDHAF1	644096	2258	2238	2201	1318	1023	1731	2158	1551	1870	1474	856	727
ADORA2A	135	2280	1415	2655	362	358	383	652	867	1956	830	174	462
NFKB1	4790	2372	1207	1126	1692	945	1213	4980	1660	2388	3233	1053	618
LPIN1	23175	2417	1456	2373	2603	1982	1967	8987	3992	6603	7889	3307	2691
KLF4	9314	2436	5629	3068	1067	1686	4521	14469	1968	4863	1419	1822	2186
SNAI1	6615	2454	2617	1601	2463	1380	1962	1827	205	782	491	7	34
PTCH1	5727	2467	2514	3362	16105	17428	15002	1449	561	1338	355	162	111
IL4R	3566	2516	1393	1930	904	850	1673	1609	1194	3176	2243	435	1115
RET	5979	2533	1932	2804	103	136	135	169	27	119	176	25	69
VHL	7428	2549	2332	3967	1919	2540	3550	1013	758	1660	780	278	362
BCL6	604	2568	2167	4190	1506	1297	996	9673	1803	4019	6527	2628	2719
KITLG	4254	2570	2387	3124	6054	5220	7190	11287	2916	4715	1589	554	674
KRT7	3855	2588	2489	4758	1249	1452	2175	746	277	1792	110	116	16
BMP7	655	2620	1667	4528	2551	3659	9366	12704	7411	26625	12203	9079	9705
TERT	7015	2634	1760	2942	72	74	72	8	0	3	3	0	0
PFKFB4	5210	2686	2125	7452	1932	1594	1160	881	410	2537	603	64	173
HPSE	10855	2701	1397	1808	849	336	397	3083	118	188	109	41	23
MGMT	4255	2702	1849	2806	1041	971	1207	1825	1321	2310	1895	837	669
PPARA	5465	2747	2227	3786	4231	2274	1794	7323	3794	5207	8003	2682	2760
SERPINB1	1992	2747	2085	3442	745	541	602	2359	1361	2387	3452	1387	832
ITGA2	3673	2748	1616	2561	4153	4143	4709	865	1069	2184	5931	570	2148
CAT	847	2835	1171	2283	1342	1047	1223	5020	2837	5354	6614	2635	2003
SMAD3	4088	2874	1931	2641	7852	4788	6442	8967	3070	6422	5031	1709	1780
CDH13	1012	2893	1862	3235	14222	10008	9460	2573	2164	3767	17280	4709	5617
NOS1	4842	2929	1527	3317	27	24	43	2	2	135	0	0	15
CD44	960	2956	1267	1970	1231	1176	1241	1670	661	934	14455	1420	8601
BHLHE40	8553	2999	4373	10923	15251	13618	16533	22441	8828	23853	32893	14875	16908
NR3C1	2908	3116	1142	1264	1863	1540	1352	7064	2878	4664	4481	1149	1026
WWOX	51741	3158	1705	4057	4178	2806	3408	3129	2074	3292	3079	760	650
TGFBI	7045	3201	1834	3276	27853	24596	19569	2479	8181	42578	103767	4700	62029
LPAR1	1902	3237	1794	2836	5362	3348	7039	2571	1106	4644	3307	72	330
SPOCK1	6695	3310	3298	4728	934	874	919	8771	2778	5107	11051	3439	3862
TAC1	6863	3459	3252	2506	493	250	785	2367	3703	2083	1296	61	950
TFPI2	7980	3485	1766	2877	3030	2509	1621	4605	3347	4343	7390	4658	2902
KCNH2	3757	3551	2068	3557	4716	4278	4565	31910	16958	33813	29609	13699	10944
AHR	196	3571	2303	2202	550	550	1085	2385	527	1049	5205	411	951
IKBKE	9641	3730	2816	2866	1619	1180	916	3868	2292	4766	1728	587	601
CLDN1	9076	3736	4326	6054	523	415	690	2078	412	762	2677	398	1128
HBEGF	1839	3737	8186	3215	4547	5242	5421	68576	18453	20821	61508	53882	26723
ERCC6	2074	3781	1314	2375	2243	2071	1360	4757	1927	4008	3108	722	970
PML	5371	3893	3366	5825	1986	1673	1980	2560	1586	2860	2082	559	1129
BBS7	55212	3957	2194	3770	2493	1559	2159	3889	1866	3265	3645	770	1007
CA2	760	4000	4580	4026	11307	7392	8856	8323	1532	1863	877	284	382
DPP4	1803	4155	3430	5626	2973	1081	1585	161	39	261	170	8	91
RARA	5914	4163	2147	2956	3308	2826	3864	6123	3435	6727	6632	4575	2829
TYK2	7297	4202	1763	2812	3110	2037	2060	5211	2335	5782	5068	1653	1612
IRAK1	3654	4236	3924	4914	1663	1645	2345	1238	1059	1968	1569	889	857
MICA	100507436	4279	1779	3385	679	481	375	1972	1230	1665	9480	2575	4300
CAV2	858	4303	2980	4261	8404	6663	8833	144708	95482	70455	216718	117901	81633
NR1H3	10062	4326	2338	3712	1304	866	706	1072	587	1350	721	159	199
TRAF6	7189	4332	2611	3243	3232	2487	3392	7664	3147	4708	6664	1929	1406
CD55	1604	4368	7234	7261	1735	4285	4959	2361	3677	3535	7187	2974	4137
CCS	9973	4389	2314	3673	1503	1265	987	2130	1585	3284	2260	1153	919
SYK	6850	4431	2502	3970	278	150	380	13	5	38	14	0	0
RXRB	6257	4438	2628	3589	2565	1614	1353	6102	4186	8416	9472	2487	2955
L1CAM	3897	4470	2367	3814	1465	917	612	332	237	647	203	17	110
STAT6	6778	4474	2562	3436	2970	1852	1284	2240	1314	4667	3224	732	807
AHCYL2	23382	4528	3613	5453	2238	1223	1317	3525	1238	2528	2382	606	658
ANGPT1	284	4580	894	881	10866	7692	15305	6507	1886	6975	4346	537	1087
TMPRSS2	7113	4613	4296	5153	1292	1015	2711	56	7	53	82	6	94
EFNB2	1948	4631	3284	5010	18670	11096	14569	16924	4640	7813	5916	861	1351
CD83	9308	4661	2647	3766	2159	1517	2494	2783	796	2083	599	184	187
CDKN1A	1026	4695	4781	10995	6053	6340	7038	146131	149286	156172	100189	59729	39809
ACAA1	30	4720	2009	2875	2708	2575	2686	12706	7660	10686	7894	4104	3614
ABCA1	19	4790	7622	8445	12673	11135	18007	18419	6123	17430	7081	1783	2608
RELA	5970	4803	1593	2552	1544	958	1341	3875	1753	5439	4566	2164	1744
PIK3R1	5295	4835	6163	6927	19797	14231	21410	39898	14456	19981	73147	36256	17019
PLAUR	5329	4836	2459	3057	505	511	622	2328	617	1152	3686	287	2231
CFLAR	8837	4836	5262	10247	6892	3773	4434	11383	4492	5762	12035	4432	2890
CACNA1A	773	4883	3679	7634	1365	948	1283	955	208	1153	324	52	123
CXorf40A	91966	5056	2537	4112	2674	2295	4574	3361	2352	5393	3604	1539	1816
MTHFR	4524	5073	4097	5313	2656	1923	3348	8594	7017	11414	12701	7347	6501
PRKCZ	5590	5151	1879	3204	1065	642	677	1728	788	1898	1499	511	527
TACR1	6869	5153	3998	3497	1102	1026	1609	727	96	296	319	0	42
PIK3C3	5289	5297	3598	5137	4990	4157	5303	10439	4923	7715	7227	1969	1982
RECK	8434	5326	3374	6375	11189	6771	5207	4930	2658	4190	7042	917	2381
RXRA	6256	5335	3256	4261	3126	3190	3434	1632	1174	3305	1554	947	746
ITGA5	3678	5372	5825	7378	22996	21988	18167	14842	9559	18475	25345	6340	14491
S100A4	6275	5421	4742	7909	4494	2861	3788	10355	3022	6823	5982	2275	1918
TGFBR2	7048	5427	1607	3030	2709	1711	2317	3396	2532	3159	10011	2552	2165
TRAF2	7186	5440	2575	3748	1038	791	921	988	472	1283	795	217	355
TIAM1	7074	5490	3030	5229	3920	2989	5113	3196	858	2573	1102	375	372
TGFB1	7040	5582	3330	4658	32086	25849	15571	19250	13468	19518	23207	6274	8535
F2R	2149	5661	5234	6968	3453	3614	4897	2146	1931	4322	3985	498	1886
IKBKG	8517	5848	2993	4431	3322	1960	2469	4700	3151	4861	4244	1757	1526
SCN5A	6331	5885	3934	7054	1187	829	1366	1967	1599	2457	23666	13988	7811
LAMC2	3918	6032	2937	4736	1472	1048	2021	736	191	503	1038	181	242
NQO1	1728	6059	2882	2843	796	757	917	381	376	522	724	203	367
BCR	613	6101	3024	4690	1494	1678	2149	1140	712	1871	869	376	424
BCL2L11	10018	6146	8945	10813	2122	2337	3149	7257	1739	2805	2239	834	422
HSD11B2	3291	6149	3921	4320	401	1019	681	40	14	30	10	8	7
NFKBIA	4792	6173	7132	5952	5462	3241	6132	6871	2716	7807	6165	2204	2219
NFATC1	4772	6176	4644	6789	6573	5418	5195	6606	2420	5368	2665	1186	884
TNFRSF10A	8797	6252	2646	4320	296	141	341	677	306	645	203	87	33
PINK1	65018	6257	3355	4713	5087	4449	4555	22993	15924	22267	25875	12131	11065
CHGA	1113	6276	13617	17450	66	100	420	399	69	82	134	0	5
PIN1	5300	6276	2546	3757	2216	2348	3032	4241	2606	5732	3970	2714	1984
PCK2	5106	6319	3753	4718	992	582	1074	453	389	554	596	107	326
IKBKB	3551	6383	3299	5567	3896	2698	2333	5815	3319	8341	7422	2857	2395
PEPD	5184	6496	4608	6654	2022	1891	2268	2939	2368	3579	2228	1229	782
PYCARD	29108	6527	3882	5567	692	192	129	24	5	101	77	24	33
PRKCB	5579	6708	5045	8448	460	386	1020	578	269	1652	540	19	94
TNNI3	7137	6727	4047	10075	324	308	662	14784	15356	29949	213175	104020	79074
SRC	6714	6757	3673	4690	14507	8857	9452	4580	2227	4183	2124	785	765
HTRA1	5654	6808	2801	5180	6417	4151	5892	13425	6012	10886	14359	3660	4481
GALNT3	2591	6829	2988	6043	268	338	356	1075	96	393	213	8	20
COL2A1	1280	6886	5354	7189	53026	53156	94582	236301	128556	147281	8170	6373	7747
ITGA1	3672	6994	4987	7006	12447	8395	6313	15370	21608	38736	43928	2964	23523
CDKN1B	1027	7049	3597	6620	2815	3433	3733	14398	5938	11894	7730	2739	2803
KLF6	1316	7125	6184	3516	8937	6300	5633	19225	3789	8669	6878	3137	2737
GSN	2934	7218	6956	10204	14537	8101	12310	28808	13988	35142	65521	25567	23854
MAPK3	5595	7375	7346	10992	7275	6235	7704	7524	5159	8177	5306	3058	3202
RBL2	5934	7392	4721	8186	6688	3653	4000	12163	5299	8294	9689	3147	2395
FMR1	2332	7414	3725	4872	2891	2230	2504	5746	1932	3534	3393	938	673
ADA	100	7424	4818	8698	6024	4254	3988	3374	2119	4131	2355	476	730
COMT	1312	7440	4247	4679	2600	1174	1114	3043	1290	3263	5921	1869	2090
DDB2	1643	7449	5640	10079	1695	1186	2934	4823	2701	4441	849	576	617
AXIN2	8313	7585	6163	5778	6675	4322	7150	29219	11061	16190	2960	931	516
FLT4	2324	7683	6702	9421	1839	1370	4011	1187	340	705	199	13	76
GPX3	2878	7728	3011	3526	2330	1303	2220	5298	2823	5094	14992	4100	6865
ATF3	467	7819	8140	5927	9139	5860	6837	46499	5448	9880	3476	10409	1247
DMD	1756	7887	6043	9121	10309	10172	16794	63074	30096	41045	106310	37766	32484
TNFSF11	8600	8171	4965	7202	26	7	40	28	10	13	283	1	1
INSIG2	51141	8286	5714	13344	6966	4494	5047	15827	8111	13800	14722	3808	3623
CDC45	8318	8327	3668	6087	2926	1533	2868	3443	762	1444	1482	549	440
AR	367	8371	4268	5926	1242	921	1317	163	116	220	688	65	99
CHUK	1147	8430	4738	6154	4989	2937	4258	7831	3016	4335	4488	1415	1321
FOXO3	2309	8516	5745	10300	6426	6100	8905	10516	4761	13575	7804	2736	4094
CCHCR1	54535	8629	6013	9297	3037	2206	2341	3865	2180	3392	3261	1163	1041
PRKCA	5578	8711	7200	10112	9340	7104	6285	32240	14228	14902	8651	2639	2618
PLAU	5328	8738	9369	14845	8741	8528	7323	2629	2327	3555	7465	2501	1703
DYSF	8291	8938	4334	6069	3152	3461	4898	14471	7488	14048	14602	9203	4577
PDGFA	5154	8973	7034	14515	2817	3697	4170	4371	1863	3738	4944	2162	1598
ADAM17	6868	9011	8199	11769	10771	8497	11659	13693	6219	10183	7854	2621	2438
CCND3	896	9153	5911	7880	6462	3872	2800	10845	7353	9663	21183	7468	6002
PPP3CA	5530	9285	6119	7162	9087	5551	6216	14646	6117	8421	6030	1328	1651
SERPINF1	5176	9524	4182	8285	9832	8468	8551	6356	5991	10462	13414	340	1766
PTP4A3	11156	9535	6188	9969	9463	6874	9975	28892	24706	38642	96556	35099	37241
LRP5	4041	9598	4870	7300	4701	4285	4902	3912	2344	7305	4809	1814	1912
MYLK	4638	9754	6184	10367	2320	1454	3564	12706	20316	20848	46284	7372	29236
COL1A1	1277	9758	9650	17618	73549	49449	18822	25468	9818	44543	177317	3494	103578
SNCA	6622	9758	10171	11947	7113	7530	9493	22075	13757	22952	24689	7870	8070
AKT1	207	9874	4120	6625	6547	4405	6118	10401	5092	11691	9731	4069	3128
XIAP	331	9915	5688	7567	4126	2957	2864	6072	1885	5622	3846	1151	1086
MYD88	4615	9922	4102	5978	3549	2556	2567	1103	735	2338	1292	266	390
PCSK5	5125	9944	4655	5865	7770	4591	5518	3643	423	1337	1024	204	278
BTRC	8945	9959	6054	8719	9820	7501	7297	18581	9336	16846	16368	6360	5895
VEGFB	7423	10176	4484	8346	5956	5040	4657	18639	14657	32943	24173	12918	10956
RPS6KB1	6198	10261	6113	10144	9955	5312	8676	13397	5147	8090	8762	2547	2551
INSR	3643	10329	9462	17080	4468	3858	6289	9352	4661	8538	11351	6221	4749
BAK1	578	10353	5195	8255	2675	2612	2544	7825	6305	10003	5475	3789	2924
TNFRSF8	943	10358	5754	9671	36	20	39	75	16	53	50	0	24
DMPK	1760	10364	7547	13432	12571	11136	15100	43160	30658	46847	72486	47478	37152
RB1	5925	10541	8504	9424	12410	10321	12703	31733	18143	28015	26008	10246	9402
PSEN1	5663	10757	14207	18982	8966	14559	15677	15459	11194	17054	5717	4367	4491
BID	637	10787	3866	5306	1880	1392	3011	3772	1214	2167	1846	357	788
EP300	2033	10797	23159	31115	3342	15963	14210	6909	5954	16389	6173	3385	2306
HSPA1A	3303	10899	6255	12545	5545	5441	3931	8908	8105	15386	12543	7530	4175
ACVR1	90	11018	8312	12050	10668	9306	12865	13470	10008	15576	20348	8287	9049
KIT	3815	11141	5088	8533	1000	649	2336	513	148	158	410	15	159
PIK3CA	5290	11197	7994	11626	10856	7771	12191	30143	10442	14171	15543	5875	5140
APAF1	317	11332	6304	8960	9177	6557	4450	5176	1751	5109	2736	543	919
STK11	6794	11366	11055	15968	4936	4638	6263	11055	6893	12024	8783	3747	3448
ID2	3398	11377	33274	20505	85308	61260	68622	91243	67488	89696	54851	12600	16102
FOXP1	27086	11425	4598	7097	11728	9360	13714	40115	12742	29841	23080	5502	6819
IRS2	8660	11436	9483	10614	4142	2535	5970	46900	4981	8782	3838	2373	1311
HPS4	89781	11488	7796	13530	4582	3451	5462	4492	1643	4946	2895	962	1251
MTR	4548	11603	6937	13320	13584	8723	9073	22819	11274	15072	13682	6040	3746
SMURF1	57154	11829	5409	8966	6043	5311	9585	8580	3232	8877	4479	2106	2172
BIRC5	332	12053	10232	14554	4812	4562	7025	5367	2212	3475	1881	952	938
DTNBP1	84062	12141	10787	17108	13451	8841	11265	28873	15545	21725	22349	8718	7689
CCNE1	898	12266	5226	6873	4000	2229	2749	2270	794	1871	2313	645	539
MAP2K3	5606	12335	6464	9447	5241	2907	4498	7582	3160	4602	7676	4593	3683
HEY2	23493	12420	7606	11400	12304	6887	6089	30984	6535	13104	6912	2769	2069
HMOX1	3162	12512	5327	6125	3343	1702	2656	6971	1115	3358	733	216	314
RARG	5916	12699	7944	11908	2718	2463	2294	685	576	2013	1343	117	555
ABCC1	4363	12882	7694	13525	3043	2626	3939	2098	1116	4095	1930	550	998
BMPR2	659	12979	8465	11870	23107	17243	18633	43111	30291	41501	57198	13334	14374
EDNRB	1910	13154	11588	26196	8575	4235	3274	2093	828	1972	1794	209	278
ATF6	22926	13280	9857	15042	23376	16177	29273	52412	22129	25666	34513	11368	9614
MET	4233	13370	6884	8172	2484	1788	3205	1890	385	723	2092	485	686
AURKB	9212	13502	9676	14030	4851	2652	4168	4405	1551	2607	1131	588	657
LPL	4023	13526	8575	11386	1301	804	3696	3214	1161	1346	8284	5011	1774
ATM	472	13540	10313	17555	11031	8779	9328	14766	8695	11954	10824	2908	2967
BRCA2	675	13643	5813	11110	4713	2597	4139	4119	992	2228	1588	350	407
TSC2	7249	13786	10844	13493	10116	8380	6849	12332	7928	12763	10374	6930	4311
BIRC2	329	13836	9373	15404	16338	12123	17758	22257	12046	15869	20646	4734	5683
POLG	5428	13910	8968	12767	5916	4433	4802	7103	4077	7327	7145	3059	2961
GRN	2896	14046	7042	10933	8916	6979	6047	9232	4570	11880	7933	3535	5095
MECP2	4204	14185	7811	13993	9000	6498	8531	20784	9434	14320	15379	6470	4683
ALDH2	217	14231	10535	15446	28731	18426	18703	20032	11469	18528	17358	7808	7402
TNFRSF11A	8792	14390	18802	21157	7055	6633	14693	891	449	535	266	128	92
DUSP1	1843	14639	17011	12393	14662	15122	18215	68910	18490	24895	22330	10645	7520
CAV1	857	14644	4579	5810	3424	2390	2620	41036	21384	23464	125236	48281	56614
THBS1	7057	14776	11353	11223	41506	41908	52726	82176	32187	26333	92398	25465	43635
PDCD6	10016	14928	5138	9697	6050	4027	4267	11086	4759	9713	6823	1864	2433
SYNGR1	9145	15026	12695	17600	11550	8473	10660	26333	15364	20842	19348	10594	8215
ARNT	405	15184	10140	16878	13525	8605	7840	18953	10310	19221	17281	6899	5385
ETV6	2120	15256	9142	9893	5287	4707	6032	12953	6666	9743	9947	3579	3203
VEGFA	7422	15637	13206	19174	24035	21421	34849	33113	14863	48708	26115	8243	13102
PRKAA1	5562	15719	9633	15399	10734	6305	9874	38741	13880	24823	26573	8144	8603
NOTCH1	4851	15912	7322	11436	2500	2226	1572	1679	822	3088	1088	124	334
TBK1	29110	16032	10990	14829	8576	6365	11492	13074	7114	8770	12755	3651	3459
CASP9	842	16147	10226	20707	8049	5917	5489	21039	9429	17800	13902	4413	4393
IRS1	3667	16155	12145	19690	29476	23917	30373	31809	14981	25458	12958	3551	3062
PTEN	5728	16372	12410	21183	12010	8006	11780	18813	10622	13623	21595	4793	5053
TNFRSF1A	7132	16394	11488	14143	10950	6855	6966	11385	6634	10933	16633	6000	8678
JAG1	182	16445	24501	24412	24944	21156	50608	37542	8380	23761	14216	4374	6140
ST14	6768	16466	7518	10924	1803	2126	3706	1443	106	511	129	0	12
ACOX1	51	16544	8635	14279	9244	6261	6028	22988	9449	17975	23175	7019	7575
SPP1	6696	16549	7859	8874	12277	18286	16150	1710	848	2101	7939	79	4969
BRCA1	672	16624	10343	13650	10404	5987	10016	7384	3205	5666	4923	1550	1673
CYBA	1535	16717	8762	16844	5974	6130	5748	5897	3826	10683	2092	676	1445
MMP2	4313	16730	9429	15664	55958	43779	37406	9092	8513	28901	19244	1738	9707
RHOC	389	16731	7240	14264	28733	17306	20269	63015	39109	68311	52686	23887	22188
SP1	6667	17017	10589	12825	10679	6331	9499	9552	4075	8103	5616	2173	1990
CADM1	23705	17044	16201	22497	74675	48070	103694	146567	60839	96837	60718	25036	21028
COL18A1	80781	17290	16461	27604	25744	26758	22521	19261	14101	26622	9210	8314	5654
GSK3B	2932	17463	10107	15062	13260	9518	17327	23370	8614	19232	12411	6361	4502
PTPRA	5786	17465	17219	27870	16304	14052	22331	26885	19356	26490	23661	12354	11653
SLC9A1	6548	17654	7567	9930	7902	4096	4469	7303	1641	5780	4927	1204	1798
EPHA2	1969	17698	8686	9719	9857	7240	10183	45464	13544	25251	14849	9539	5383
BAX	581	17760	17776	25737	8153	7134	14096	15126	11666	17603	4567	2543	2547
ENO2	2026	17822	14258	36805	2430	2371	3639	4389	2230	12496	8814	3256	3954
ETS1	2113	18037	8184	8400	13761	9915	8079	26321	3762	8292	5362	1042	2030
USF1	7391	18233	11096	14471	12449	8290	8757	17002	10117	13598	13048	5213	3768
BCL2L1	598	18368	12218	13707	8799	8003	15830	17516	8061	17768	10580	4614	4058
OGG1	4968	18432	8073	12048	8348	5951	9349	17034	9052	16256	10736	3523	4155
CST3	1471	18443	13301	20137	40034	21930	22064	65318	44208	52865	65590	20152	21079
ADK	132	18534	9151	15715	10614	7671	11467	28394	13289	15838	15405	5265	5483
MKI67	4288	18760	12236	16079	9303	5002	6890	8715	1792	4116	2955	739	1032
BRAF	673	18760	17561	24166	18507	13317	21839	31281	10507	17576	18954	8930	6504
MEN1	4221	19025	17047	22076	12366	9245	6505	7636	5315	9703	5666	2233	2448
COPS5	10987	19112	6429	9436	5940	4632	5731	15508	7048	12479	12557	4494	3686
CHEK2	11200	19262	10605	20228	3207	2384	3454	5737	2430	5217	2704	806	942
TIMP1	7076	19276	10516	21115	33695	24299	16309	18234	31636	43999	278107	18259	109676
UCP2	7351	19362	9004	16356	3451	1588	2051	7648	2706	4410	5265	1945	1740
MME	4311	19487	12181	16761	26367	10341	12307	23611	2608	6830	2066	33	54
EBAG9	9166	19634	21665	28738	18156	13507	20690	26208	16124	20145	23091	8218	8473
SDC1	6382	19876	13019	16703	3528	2783	6290	3593	2135	3447	1243	409	405
MAPK14	1432	19951	11657	17639	18455	11090	13112	25957	10665	17185	19332	5748	5584
CXCL12	6387	20196	15950	22065	14834	14100	17552	106816	77895	99436	238222	152983	65133
MAP2K1	5604	20247	15849	25179	9645	7552	10333	27323	8193	14532	10943	4557	4325
RAF1	5894	20491	7367	11011	6848	5743	7449	13194	4161	11196	8421	3487	3269
F2RL1	2150	20499	23134	20820	16411	12975	14248	2836	2511	4463	2619	56	307
TEK	7010	20678	12728	17160	41115	19980	17595	1569	1970	3434	416	17	117
HSF1	3297	20729	10734	15002	8454	6561	7452	11904	6126	13918	11259	5660	4434
ILK	3611	20755	10298	12202	14926	10991	7940	38705	22443	32108	43019	17222	11381
MT2A	4502	21275	12658	18766	1190	996	718	1247	862	1359	4155	1657	2271
FOS	2353	21318	10435	6432	2978	3131	2056	25516	4119	5112	1487	5049	810
SGK1	6446	21729	24993	18044	10761	7521	10188	31314	6716	10025	21569	2176	10670
MAPK8	5599	22159	14443	21927	16977	13947	26066	24038	10014	13899	11136	4236	4005
HTT	3064	22624	12695	20227	8104	6565	7959	7585	3115	7130	5655	2147	2427
ETV4	2118	22711	6554	8169	1053	784	1227	651	297	802	402	181	216
HK2	3099	22974	21803	30871	11767	8215	10502	16307	6881	27658	6518	2240	3040
NFE2L2	4780	23363	15054	20184	22436	23438	28327	65841	32467	45778	59331	19739	21341
ERCC2	2068	23428	10114	16600	5302	3498	3593	5628	2269	5121	3621	1088	1137
ITGAV	3685	23568	14944	19470	51766	41331	42613	62723	32200	44744	104277	20573	27978
ID1	3397	23626	51967	37209	25821	31389	47952	6830	9199	20687	7893	4592	3547
UMPS	7372	23972	14487	18514	8708	9506	16783	12637	5934	11576	9719	3024	2200
APC	324	24011	11678	16042	11657	7873	12390	19379	8577	14158	14249	3943	3722
DNMT1	1786	24105	17810	18506	9286	7195	9754	8131	4196	7240	5350	3033	2351
PTN	5764	24302	12575	16168	6529	7005	13247	4114	4215	10884	15532	1858	1423
NBN	4683	24397	13815	21160	13160	9696	15137	18992	9607	14892	15672	3809	4669
SREBF1	6720	24583	12318	17861	5702	4187	5244	5044	1397	7516	6119	1474	4326
TSC1	7248	24624	15268	23773	19964	12746	14332	24262	7918	20094	19829	5572	5637
DDR1	780	24912	11167	14519	2326	2072	2119	5780	4018	7653	8030	2685	2201
PTTG1	9232	25062	33010	43665	12992	7912	18495	27652	9910	12386	11706	4837	5715
DIABLO	56616	25372	13282	21953	13468	10707	11852	25868	12114	20843	18635	7737	6562
KDR	3791	25492	19733	25633	46772	31663	29523	59687	31467	39981	3529	1499	1388
MMP14	4323	25703	16884	22500	47305	36690	41327	5799	7408	19479	23389	1801	19356
CDH2	1000	25920	9547	13835	45830	36401	47455	176117	72145	111679	100353	26780	28239
NF2	4771	26096	15292	25101	15047	9063	10241	17426	9160	17032	18380	8111	6297
SKP2	6502	26409	9856	10986	12185	7332	10176	17260	4551	7673	2818	423	834
WRN	7486	26762	23058	37114	13153	8886	20939	11431	5627	7837	7375	2053	2234
NCOA3	8202	26889	15582	24673	17495	9533	10653	24947	6533	12674	16883	4039	4717
IDO1	3620	26929	13046	22478	6	0	2	3	0	11	20	0	1
TCF7L2	6934	27344	19239	40111	6545	8084	8823	9319	4521	11127	3210	1746	1456
STAT1	6772	27357	18248	25791	15656	9819	14462	29809	12469	15346	28900	10121	7173
ENPP1	5167	27585	17538	27660	8580	6648	7762	5420	2135	3199	4670	532	473
KRT19	3880	27727	19032	26772	133409	71967	76386	50822	10018	25871	2824	189	635
GPD2	2820	27912	16900	26350	20839	12328	24712	18469	7962	12907	6734	2192	1850
FGF2	2247	27961	17450	23118	1257	1264	2924	1851	562	961	1322	323	513
ERBB3	2065	28012	14372	18569	3349	2443	3757	2881	1498	2492	3844	1480	371
RNF2	6045	28148	14775	21463	17057	10355	19013	28014	11130	16019	12567	3934	3503
JUP	3728	28690	20412	23914	31402	27990	34193	46610	22681	42882	31406	17452	15167
SMAD4	4089	28857	24413	35608	24169	14604	19591	24860	10024	17922	14463	6681	5270
SMARCB1	6598	29659	15438	38950	12844	21328	80190	13050	9226	59017	8752	9224	18735
SCARB1	949	29752	13094	20580	4486	2638	4155	9915	4724	9128	9896	2991	3012
CDK1	983	30169	10964	31714	18732	12522	13464	17184	5218	8974	10172	2942	3223
CLDN7	1366	30657	29039	38035	4253	4654	8847	407	33	481	88	1	8
SIRT1	23411	31418	17010	28270	4803	4557	5366	14304	3986	8649	6114	1840	1634
FOXM1	2305	31885	11863	19356	9266	5414	8519	6846	1772	4272	3177	1157	993
NOTCH2	4853	32188	13766	23559	24675	15942	18780	29446	12268	26036	25051	5554	7260
ADM	133	32354	24555	29364	3782	3603	3515	15602	6276	14057	9876	4228	3136
NF1	4763	33099	21597	34289	38176	25130	32337	57500	22548	45634	39934	15276	13873
STAT3	6774	33295	21106	27467	6537	5446	6862	38692	23071	38884	58655	29890	26158
EPHX1	2052	33396	20094	28799	11176	7551	8450	10595	4545	9037	6364	1294	2824
MTOR	2475	33580	17387	29418	12090	8335	8532	15959	7742	15958	12984	5308	4775
EZH2	2146	34277	22257	29658	21153	16949	24658	15511	5091	7034	7633	1860	1899
PTK2	5747	34427	13984	24654	23676	17681	21020	40728	24199	46232	51055	15074	16147
IFITM1	8519	34466	23649	49868	4072	2793	2878	1304	1206	4631	2096	252	984
MYCN	4613	34795	15719	19713	5359	3765	8114	6793	1122	3381	442	219	111
NES	10763	34901	19483	25786	17405	18469	26444	68056	39578	69870	48339	27290	20258
MLH1	4292	35088	19270	30452	20330	13381	19403	39305	18403	27998	29018	11669	11388
ATRX	546	35154	19054	29670	24407	14272	17372	36047	14862	26681	15678	7191	5747
CREB1	1385	35662	28177	39456	18780	17014	21341	19593	14255	17605	16442	6563	6380
CTTN	2017	35867	17090	22718	13267	12694	12818	16227	6565	18672	10562	3379	4838
TGFBR1	7046	36004	27071	35608	33024	24684	40062	36472	8943	20630	19374	3185	7405
EGR1	1958	37247	19114	40905	9104	11566	7012	220958	18725	35242	12420	31450	5074
AKT2	208	37571	17865	28242	18440	11765	13412	28056	12528	21475	22134	8630	6828
EIF2AK2	5610	37688	30354	46621	15942	9571	14083	23734	9312	18815	21858	4847	6882
FGFR2	2263	38534	28263	51005	76023	31878	24412	20228	9827	15765	2848	744	1068
ELAVL1	1994	38592	17925	30034	12184	12391	18241	21451	10068	23875	8994	5124	5004
ERBB2	2064	39000	12157	15790	2845	3238	2894	10073	6513	14952	6800	4970	3387
COL1A2	1278	39061	33230	57444	447670	222982	95451	50395	48846	139101	486097	13769	223901
PTPN11	5781	40004	21767	40050	19656	13346	23168	42198	13070	20773	24137	9520	8038
BNIP3	664	40031	101583	357480	117657	83638	145725	149046	83146	440902	145512	61364	69729
SOX2	6657	40714	49516	63526	402	320	1426	432	126	295	391	49	41
CCND1	595	42113	28268	33287	17320	11596	18832	17662	11888	27357	48497	19419	19440
CBS	875	42535	20057	31482	5712	5198	8663	3448	2294	5414	1771	984	1077
CYR61	3491	44062	32079	25473	17558	21298	24201	50237	10206	13350	16504	10475	9971
HMMR	3161	44158	29183	47983	13587	9307	11448	29595	7588	13282	9566	2903	3930
RFC1	5981	44390	24530	35078	13555	8647	21127	22069	8946	12889	13300	3587	3143
CTGF	1490	44568	23302	25416	11378	11066	13706	83572	13731	9541	31009	12929	14680
SOD2	6648	44963	35322	47857	16231	13594	23813	88370	61632	76000	79431	53894	45424
PDPN	10630	45199	18009	24245	5873	3046	3328	2254	1041	2199	8640	3711	2358
ABL1	25	46215	31840	37359	31254	22064	27638	36435	14429	24969	20153	5905	6745
FOXO1	2308	46780	27534	46534	10145	6518	8527	19911	6196	13100	14172	6832	4739
TYMS	7298	47904	30665	57081	46788	28085	58386	110633	38928	64513	34286	17097	17591
OCLN	100506658	48175	34171	46871	13270	11012	21747	8394	3743	8980	6734	1048	1682
CDK4	1019	49758	19568	28537	18638	15963	23590	14395	7555	25589	10802	4211	5798
GSR	2936	49829	35229	49034	15454	9908	13242	38902	16512	23622	29617	12036	10241
SERP1	27230	52292	21979	32344	19743	12554	13417	11015	5733	11461	9021	2258	2886
AURKA	6790	52824	33517	61877	27277	15088	23036	46680	17980	29140	22494	6966	7494
E2F1	1869	54580	34063	42366	20240	9807	34335	31892	10493	14784	26567	9614	7085
MLL	4297	55220	30564	50470	28601	18921	16451	45974	10537	20236	20971	4645	4881
ITGA6	3655	57649	30465	48258	5669	3187	3273	9794	4601	4850	3446	942	1196
AKT3	10000	57691	59653	79780	61538	48627	80630	122825	70321	78846	94433	25466	25222
COX5A	9377	57944	23523	39106	12048	11604	12180	81786	35129	65451	62409	26958	23396
AKR1B1	231	60335	22478	32746	16276	14522	14060	47742	17731	28010	41568	26850	19128
PLK1	5347	60519	31885	46874	16044	8020	11577	16332	5241	10757	6336	2319	1958
CREBBP	1387	60933	49560	73936	59673	42839	53496	68783	23400	49654	31156	12014	12585
NRAS	4893	61134	33284	50473	33040	20473	34679	31069	14803	24912	18619	5027	5724
MDM2	4193	61411	50695	75648	49395	30498	52657	174067	88711	102671	43069	14504	17509
HDAC1	3065	61555	39055	58178	43513	30423	36993	35921	13140	32223	24045	8279	7534
CHEK1	1111	62612	31973	44650	17867	11514	19162	16825	4714	9465	6591	2002	1704
PROM1	8842	65598	30524	44529	34349	22040	33400	5740	2401	3573	3664	982	602
KRAS	3845	67452	42449	70228	30198	16521	21909	31166	15113	24355	23503	4625	6726
TP53	7157	68075	42191	53552	12824	10836	11326	8544	5028	9495	7481	1838	2184
PAK1	5058	68669	35769	60276	13677	9953	15755	12629	5428	14035	6979	1467	2058
MAPK1	5594	69461	47353	72665	48180	30157	43288	159159	61664	76988	108854	36051	28868
LDLR	3949	70892	36953	64467	29668	18414	24736	45182	18054	24890	52862	25387	25889
FSCN1	6624	71364	27389	42646	58524	40269	57072	45281	20587	49010	12731	5846	5860
UBQLN2	29978	73389	61459	83416	57093	39560	45724	148501	79133	78979	94999	42665	33972
SFRP1	6422	73704	61790	94778	9988	11731	18924	36255	27794	66639	59601	30090	28570
VCAN	1462	73774	39427	57943	46447	49292	77677	81568	40159	95949	27451	6850	12462
GPX1	2876	74243	68015	87531	25167	26157	32133	68382	61196	70548	32168	24379	21378
MTA1	9112	77299	29197	50084	17034	12235	13048	24023	11951	23566	21010	6045	5868
CDH1	999	81281	53541	83520	15146	11673	19778	2217	83	946	881	0	74
FLT1	2321	82420	42910	71659	31824	22370	23297	20056	5472	7841	5323	936	1291
CASP3	836	83316	58400	67929	37867	23219	38416	89973	45560	48256	62127	29547	18554
EWSR1	2130	84481	94070	131811	72112	55658	119686	156267	70349	84830	58079	41824	24314
UBE2N	7334	86650	56462	78502	40998	30190	57339	67815	29103	37348	40356	15726	14932
DAPK1	1612	88047	40387	64066	36652	23823	25687	25253	9308	25702	17586	4833	4816
CD9	928	90620	49705	87482	6263	4059	5637	2435	1593	2810	14546	1574	6527
CTNND1	1500	91370	61532	92031	86005	57039	58772	156431	54718	75845	61965	29114	19814
MCL1	4170	91381	54385	62555	35143	33312	55103	69090	24256	54974	40727	29301	22349
HMGA2	8091	91823	94613	135389	103222	139864	218858	108958	75879	169451	38107	6995	19538
TUBB2A	7280	92761	57396	70014	23357	11820	16868	26737	14743	27417	22244	9445	11209
CD81	975	95005	34832	55269	29646	20108	23626	71347	36439	70361	84353	32363	27980
IGF1R	3480	98755	88397	125803	50742	42482	48371	35378	17819	31323	24442	12076	10348
NAMPT	10135	99721	51181	85568	34694	19571	36636	96550	39925	67991	115363	30015	38566
HIF1A	3091	101709	39455	52442	53520	24806	36727	175132	48806	74393	82117	16761	19695
CCNB1	891	102093	56238	91493	43371	25159	40647	50778	14354	26933	21250	5354	6702
ACSL3	2181	106596	93709	103070	55255	39705	38321	159776	53120	80336	89787	26039	29524
TXN	7295	106826	41386	73604	16176	11828	20711	20120	9865	15703	15390	5643	6777
ATP2A2	488	110903	46619	65119	54859	39517	49947	314050	170567	211324	216005	86378	63008
MDK	4192	113808	53746	124933	273877	243192	278077	250951	94502	312775	20172	4902	7475
TNFRSF10B	8795	115276	127482	205544	98598	61877	114039	286149	103863	111242	71085	31969	31799
CXADR	1525	115631	85238	122303	41026	26934	38858	28911	10591	21938	23084	8193	7206
SOD1	6647	119179	73494	121546	42796	40364	74915	132668	68783	86696	129807	52533	48224
MSH2	4436	119697	59644	89600	15968	14875	24958	23236	10103	17909	9870	3312	4025
CDC42	998	121619	81869	117836	144872	93652	149511	192529	118819	116369	162489	60451	43301
ALPL	249	122998	107392	162385	20130	13357	37404	1077	167	1669	1015	9	50
NME1	4830	123137	69267	81374	33668	25376	59366	71366	41168	48820	25703	8341	9710
CDH3	1001	127201	89635	126137	99328	67989	71814	65234	22888	45821	4231	1509	1133
FGFR1	2260	128858	78694	138199	40269	23419	34897	27125	10293	21885	29538	11514	7658
TOP2A	7153	132942	98125	166479	88182	63210	102664	101626	39372	54778	41944	11887	16457
IGF2BP3	10643	134787	62919	154411	41602	24395	35881	50150	18104	37055	21327	5566	6692
RHOA	387	137449	69224	126436	47964	40925	50141	90317	37450	72956	63329	22274	25292
ITGB1	3688	140715	76128	122102	127172	95909	122326	224515	123037	163963	270691	61108	93033
TARDBP	23435	150727	97955	118297	77048	55655	96037	118737	44187	76503	51507	17483	17171
RAC1	5879	157367	74387	109457	66174	38986	49543	77365	31508	66148	61953	23635	22835
PRKDC	5591	158914	132837	242706	70644	49951	77834	63481	23317	49435	32996	11478	11136
PARK7	11315	164216	70919	103155	57322	41887	61607	77743	47098	70526	88928	32159	26160
PCNA	5111	172274	85432	110882	36309	24296	59554	63891	23622	38475	28160	11861	11514
EZR	7430	172486	67232	88140	72679	46285	52964	305487	136580	229739	104220	49340	37489
HMGB1	3146	182989	180529	254515	94995	75595	157672	80707	46912	59056	49210	26907	26110
RTN4	57142	191233	81986	121304	91053	52079	59032	171799	83584	118886	186923	60924	51902
IGFBP2	3485	192884	186408	650189	25125	21780	58668	18002	6017	22238	55324	6231	18823
APEX1	328	195278	96598	150066	73638	52158	94830	102209	48825	74879	39694	16643	15246
ANXA2	302	203057	129366	203399	472444	227804	249310	543690	241334	231406	406923	80451	185028
DNAJA1	3301	242112	120546	190719	235892	163738	202184	299307	129430	234576	183489	62365	64483
APOE	348	264777	202875	321889	269922	178274	221005	168397	105045	135276	18864	6955	9667
EPCAM	4072	272827	137272	215653	64697	57937	116963	7334	2866	6923	2911	923	1035
UCHL1	7345	284209	101216	147060	19371	19034	27779	14640	7121	16650	28856	2677	19927
PARP1	142	289847	155101	226026	56953	35423	58680	106091	47646	70174	81375	32765	23020
POU5F1	5460	313405	175360	265894	4465	1874	2227	169	49	116	128	15	20
SLC2A3	6515	329020	222058	369523	367032	217478	408213	189593	63899	167776	69366	23499	24534
HSPA4	3308	383012	318655	469579	134278	120699	204900	314533	126367	190560	131432	61398	53250
GSTP1	2950	386157	148403	226936	91447	56729	59526	65608	30014	59730	54326	18829	16987
MGST1	4257	412905	190385	329762	38542	23888	49966	85040	30066	37677	12846	3764	4095
PRDX1	5052	528644	218309	317025	189159	139393	249674	206559	95716	147133	90564	21074	25352
NPM1	4869	779201	804489	1341245	195566	285103	543733	278505	160853	285280	91384	72080	69037
DNMT3B	1789	914647	283523	527260	22501	10116	16566	5344	1646	3701	1572	416	632
GJA1	2697	943061	629935	1066851	370065	200434	360805	64643	25963	57825	92996	17300	27529
